# Supplementary material for: Transcriptome profiling of radiata pine branches reveals new insights into reaction wood formation with implications in plant gravitropism
Source: BMC Genomics. 2013 Nov 8;14(1):768. doi: 10.1186/1471-2164-14-768 (PMC4046691; doi:10.1186/1471-2164-14-768)
Supplement: Supplementary file 1 — Additional file 1: Genes differentially transcribed in compression (CW) and opposite wood (OW) of radiata pine branches sampled in spring and autumn. In total, 846 genes were identified with differential transcription in CW (693) and OW (153) of radiata pine branches sampled in spring; while 872 genes were preferentially transcribed in CW (511) and OW (361) sampled in autumn. (XLS 506 KB) [file 12864_2013_5466_MOESM1_ESM.xls]

## Sheet: Sheet1
Additional file 1: Genes differentially transcribed in compression (CW) and opposite wood (OW) of radiata pine branches sampled in spring and autumn
Up-regulated in	Unigene	dbEST_Id	GenBank_Accn	Brief description on all 6279 ESTs	Log-2 ratio	P-values	Blast Database	Gene ID	Species	DB Accession No.	Score	E Value	Identity
CW-autumn	AL_TUC_108	54375315	FE518663	Proteasome chain protein	0.729482	0.0162995	uniprot	Q2HIJ3_ARATH#Q2HIJ3	Arabidopsis thaliana	Q2HIJ3	309	1e-82	0.78
CW-autumn	AL_TUC_112	54375327	FE518675	PGI.072705#TC75428	1.49144	0.0443721	TIGR_all_TC	PGI.072705#TC75428		TC75428	555	e-156	0.98
CW-autumn	AL_TUC_122	54376488	FE519836	OSJNBa0060D06.16	1.06503	0.0479731	uniprot	Q7XPM8_ORYSA#Q7XPM8	Oryza sativa	Q7XPM8	105	6e-21	0.5
CW-autumn	AL_TUC_123	54379527	FE522875	Thioredoxin domain 2	2.08877	0.0412195	uniprot	Q1T4Z3_MEDTR#Q1T4Z3	Medicago truncatula	Q1T4Z3	352	1e-95	0.65
CW-autumn	AL_TUC_129	54377805	FE521153	Competence induced protein	1.67951	0.0469485	TIGR_all_TC	PGI.072705#TC73928		TC73928	759	0	0.91
CW-autumn	AL_TUC_130	54375993	FE519341	Shaggy-related protein kinase 1	0.836785	0.0308549	uniprot	Q6VM14_PHYPA#Q6VM14	Physcomitrella patens	Q6VM14	239	1e-61	0.84
CW-autumn	AL_TUC_131	54380312	FE523660	Os05g0498700	1.08776	0.0146418	uniprot	Q38HW1_SOLTU#Q38HW1	Solanum tuberosum	Q38HW1	295	2e-78	0.58
CW-autumn	AL_TUC_134	54376921	FE520269	Dirigent-like protein pDIR4	1.80682	0.0419744	uniprot	Q27JA8_9CONI#Q27JA8	Coniferophyta	Q27JA8	109	1e-22	0.39
CW-autumn	AL_TUC_135	54376936	FE520284	Chloroplastic quinone-oxidoreductase	1.5863	0.041591	uniprot	QORH_ARATH#Q9SV68	Arabidopsis thaliana	Q9SV68	303	7e-81	0.59
CW-autumn	AL_TUC_136	54375623	FE518971	Phenylcoumaran benzylic ether reductase	1.95882	0.0424923	TIGR_all_TC	PGI.072705#TC73085		TC73085	589	e-166	0.97
CW-autumn	AL_TUC_137	54376304	FE519652	Ubiquitin; Apoptosis regulator Bcl-2 protein, BAG	1.51754	0.0466142	uniprot	Q1S0J6_MEDTR#Q1S0J6	Medicago truncatula	Q1S0J6	215	1e-54	0.53
CW-autumn	AL_TUC_139	54377713	FE521061	ADP-ribosylation factor-like protein	1.74745	0.0443402	uniprot	Q9M1P5_ARATH#Q9M1P5	Arabidopsis thaliana	Q9M1P5	256	6e-67	1
CW-autumn	AL_TUC_142	54379170	FE522518	Cysteine proteinase inhibitor	1.7214	0.0446297	uniprot	O04720_SOYBN#O04720	Glycine max	O04720	137	5e-31	0.62
CW-autumn	AL_TUC_146	54376809	FE520157	Desiccation-related protein	1.73141	0.0431872	uniprot	Q8LAU8_ARATH#Q8LAU8	Arabidopsis thaliana	Q8LAU8	128	3e-28	0.63
CW-autumn	AL_TUC_147	54376716	FE520064	Thioredoxin h	1.54456	0.0467832	uniprot	TRXH_PICMA#O65049	Picea mariana	O65049	175	1e-42	0.79
CW-autumn	AL_TUC_151	54376920	FE520268	Bax inhibitor-1 like	1.26874	0.0428028	uniprot	Q8LAY4_ARATH#Q8LAY4	Arabidopsis thaliana	Q8LAY4	223	1e-56	0.5
CW-autumn	AL_TUC_152	54377717	FE521065	Down-regulated in metastasis	1.37109	0.0493107	uniprot	Q1SA28_MEDTR#Q1SA28	Medicago truncatula	Q1SA28	151	3e-35	0.58
CW-autumn	AL_TUC_153	54376791	FE520139	GTPase	1.48299	0.0409713	uniprot	Q39860_SOYBN#Q39860	Glycine max	Q39860	290	5e-77	0.67
CW-autumn	AL_TUC_156	54376960	FE520308	F7A19.28 protein	1.75957	0.0423589	uniprot	Q9LN87_ARATH#Q9LN87	Arabidopsis thaliana	Q9LN87	312	1e-83	0.52
CW-autumn	AL_TUC_158	54377763	FE521111	At1g64650	1.67018	0.0430155	uniprot	Q6NLR2_ARATH#Q6NLR2	Arabidopsis thaliana	Q6NLR2	319	1e-85	0.69
CW-autumn	AL_TUC_163	54381041	FE524389	60S ribosomal protein L30	2.12766	0.0265521	uniprot	RL30_LUPLU#O49884	Lupinus luteus	O49884	203	5e-51	0.85
CW-autumn	AL_TUC_164	54378523	FE521871	Amino acid selective channel protein	1.5486	0.0378663	uniprot	Q65XV6_ORYSA#Q65XV6	Oryza sativa	Q65XV6	176	1e-42	0.57
CW-autumn	AL_TUC_165	54379835	FE523183	Clavata-like receptor	1.78213	0.0429879	uniprot	Q19AV8_PICGL#Q19AV8	Picea glauca	Q19AV8	772	0	0.93
CW-autumn	AL_TUC_172	54379543	FE522891	Phosphoenolpyruvate carboxykinase	1.2093	0.0453908	uniprot	Q5KQS7_9POAL#Q5KQS7	Poales	Q5KQS7	441	e-122	0.85
CW-autumn	AL_TUC_175	54376623	FE519971	LEA, Late embryogenesis abundant protein	1.86423	0.0479232	uniprot	Q5Y2E9_PINHA#Q5Y2E9	Pinus halepensis	Q5Y2E9	127	4e-28	0.75
CW-autumn	AL_TUC_195	54380675	FE524023	Dehydrin	2.1255	0.0447329	uniprot	Q9XEL3_PICGL#Q9XEL3	Picea glauca	Q9XEL3	150	7e-35	0.5
CW-autumn	AL_TUC_198	54381226	FE524574	Q9LEN5_CICAR#Q9LEN5	1.77588	0.0315407	uniprot	Q9LEN5_CICAR#Q9LEN5	Cicer arietinum	Q9LEN5	420	e-116	0.63
CW-autumn	AL_TUC_201	54376409	FE519757	Cytochrome c oxidase subunit Vb	1.7603	0.0383554	uniprot	P92683_ORYSA#P92683	Oryza sativa	P92683	124	1e-26	0.79
CW-autumn	AL_TUC_208	54378449	FE521797	Profilin-1	2.00066	0.0398233	uniprot	PROF1_RICCO#O82572	Ricinus communis	O82572	229	1e-58	0.82
CW-autumn	AL_TUC_209	54378036	FE521384	Class III HD-Zip protein HDZ31	2.16416	0.0405505	uniprot	Q0Q421_PINTA#Q0Q421	Pinus taeda	Q0Q421	872	0	0.93
CW-autumn	AL_TUC_210	54376117	FE519465	Class III HD-ZIP, Homeodomain-leucine zipper trancription factor HB-3	1.23308	0.0444344	uniprot	Q0QSV1_PICGL#Q0QSV1	Picea glauca	Q0QSV1	231	3e-59	0.98
CW-autumn	AL_TUC_211	54380865	FE524213	RNA recognition motif family protein	2.21719	0.0396772	uniprot	Q2QQ97_ORYSA#Q2QQ97	Oryza sativa	Q2QQ97	120	5e-26	0.63
CW-autumn	AL_TUC_213	54376298	FE519646	Metallothionein-like protein class II	1.76087	0.0476088	uniprot	Q3ZDJ3_PICAB#Q3ZDJ3	Picea abies	Q3ZDJ3	70.9	4e-11	0.61
CW-autumn	AL_TUC_220	54377638	FE520986	Cytokinin-binding protein	1.83895	0.0485664	uniprot	SAHH_TOBAC#P68173	Nicotiana tabacum	P68173	758	0	0.88
CW-autumn	AL_TUC_223	54377214	FE520562	Variant SH3 domain containing protein	1.50797	0.0438799	uniprot	Q10NK5_ORYSA#Q10NK5	Oryza sativa	Q10NK5	131	6e-29	0.45
CW-autumn	AL_TUC_224	54380724	FE524072	Phytochrome	1.94458	0.0463664	uniprot	PHY_PINSY#Q41046	Pinus sylvestris	Q41046	52.8	1e-05	0.96
CW-autumn	AL_TUC_225	54376796	FE520144	At1g66330	2.24794	0.0184399	uniprot	Q8VZ77_ARATH#Q8VZ77	Arabidopsis thaliana	Q8VZ77	98.6	2e-19	0.61
CW-autumn	AL_TUC_231	54376767	FE520115	Ubiquinol-cytochrome c reductase-like protein	1.99148	0.045827	uniprot	Q9LXJ2_ARATH#Q9LXJ2	Arabidopsis thaliana	Q9LXJ2	92.8	1e-17	0.71
CW-autumn	AL_TUC_241	54377534	FE520882	Splicing factor, arginine/serine-rich 7	1.01107	0.0118375	uniprot	Q69KL9_ORYSA#Q69KL9	Oryza sativa	Q69KL9	173	1e-41	0.51
CW-autumn	AL_TUC_243	54378721	FE522069	Mannitol dehydrogenase	1.203	0.0485352	uniprot	MTDH_FRAAN#Q9ZRF1	Fragaria ananassa	Q9ZRF1	410	e-113	0.57
CW-autumn	AL_TUC_246	54380898	FE524246	Thioredoxin peroxidase 1	1.6178	0.0374888	uniprot	Q69TY4_ORYSA#Q69TY4	Oryza sativa	Q69TY4	240	5e-62	0.74
CW-autumn	AL_TUC_250	54376939	FE520287	Beta-1,4-mannan synthase	2.00862	0.0355602	uniprot	Q6UDF0_CYATE#Q6UDF0	Cyamopsis tetragonoloba	Q6UDF0	197	3e-49	0.69
CW-autumn	AL_TUC_263	54376931	FE520279	Mitochondrial transcription termination factor-like	1.63362	0.0439837	uniprot	Q6Z8L0_ORYSA#Q6Z8L0	Oryza sativa	Q6Z8L0	94	7e-18	0.25
CW-autumn	AL_TUC_266	54379671	FE523019	Rab geranylgeranyl transferase	1.65172	0.0459518	uniprot	Q653U7_ORYSA#Q653U7	Oryza sativa	Q653U7	323	1e-86	0.47
CW-autumn	AL_TUC_280	54379009	FE522357	Calcium-binding protein-like	1.24843	0.0159894	uniprot	Q9SVG9_ARATH#Q9SVG9	Arabidopsis thaliana	Q9SVG9	147	5e-34	0.47
CW-autumn	AL_TUC_281	54375457	FE518805	ATP citrate lyase	1.43765	0.0486772	uniprot	Q9C522_ARATH#Q9C522	Arabidopsis thaliana	Q9C522	190	3e-47	0.92
CW-autumn	AL_TUC_282	54379590	FE522938	Expressed protein	1.6034	0.0433693	uniprot	Q9SI36_ARATH#Q9SI36	Arabidopsis thaliana	Q9SI36	191	6e-47	0.68
CW-autumn	AL_TUC_286	54377272	FE520620	G9-6	1.88646	0.0456159	uniprot	Q6RZV9_MUSAC#Q6RZV9	Musa acuminata	Q6RZV9	167	5e-40	0.51
CW-autumn	AL_TUC_288	54378357	FE521705	At4g33990	3.34696	0.00181899	uniprot	O81767_ARATH#O81767	Arabidopsis thaliana	O81767	70.9	6e-11	0.5
CW-autumn	AL_TUC_290	54377565	FE520913	At1g11480	1.49992	0.0304465	TIGR_all_TC	PGI.072705#TC75374		TC75374	799	0	0.97
CW-autumn	AL_TUC_294	54378672	FE522020	Class III HD-Zip protein HDZ34	0.961497	0.0482393	uniprot	Q0Q418_PINTA#Q0Q418	Pinus taeda	Q0Q418	517	e-145	0.9
CW-autumn	AL_TUC_300	54376730	FE520078	P0 myelin prepeptide	1.57225	0.0333349	TIGR_all_TC	PGI.072705#TC59290		TC59290	969	0	0.94
CW-autumn	AL_TUC_304	54376413	FE519761	GTP-binding protein	2.23913	0.0418493	uniprot	Q8S2Z7_HELAN#Q8S2Z7	Helianthus annuus	Q8S2Z7	107	2e-22	0.86
CW-autumn	AL_TUC_311	54380839	FE524187	Arabidopsis thaliana genomic DNA, chromosome 3, BAC clone: T19N8	1.71681	0.0449431	uniprot	Q9LHA3_ARATH#Q9LHA3	Arabidopsis thaliana	Q9LHA3	390	e-107	0.62
CW-autumn	AL_TUC_313	54378121	FE521469	H0613H07.5 protein	1.89507	0.0301764	uniprot	Q01MK8_ORYSA#Q01MK8	Oryza sativa	Q01MK8	586	e-166	0.95
CW-autumn	AL_TUC_329	54380208	FE523556	Cycloartenol synthase	1.942	0.0504351	uniprot	Q9FQM1_ABIMA#Q9FQM1	Abies magnifica	Q9FQM1	288	9e-77	0.91
CW-autumn	AL_TUC_332	54376177	FE519525	LP6	1.78788	0.0476505	uniprot	Q41083_PINTA#Q41083	Pinus taeda	Q41083	91.7	8e-18	1
CW-autumn	AL_TUC_342	54376022	FE519370	Fimbrin	2.09087	0.0488911	TIGR_all_TC	PGI.072705#TC74249		TC74249	468	e-130	0.99
CW-autumn	AL_TUC_348	54377546	FE520894	Flavonoid 3'-hydroxylase	1.73334	0.0448091	uniprot	Q8RVJ5_PINPS#Q8RVJ5	Pinus pinaster	Q8RVJ5	140	3e-32	0.53
CW-autumn	AL_TUC_350	54380999	FE524347	DEAD box protein P68	1.49155	0.0414073	uniprot	Q9LKL6_PEA#Q9LKL6	Pisum sativum	Q9LKL6	169	1e-40	0.56
CW-autumn	AL_TUC_363	54379544	FE522892	SGI.100604#CO473180	1.61187	0.0445707	TIGR_all_TC	SGI.100604#CO473180		CO473180	874	0	0.92
CW-autumn	AL_TUC_364	54376081	FE519429	Xyloglucan endotransglucosylase/hydrolase protein 8 precursor	1.65555	0.04746	TIGR_all_TC	PGI.072705#TC58054		TC58054	799	0	0.98
CW-autumn	AL_TUC_366	54377271	FE520619	Cullin 1A	1.59592	0.0442754	uniprot	Q711G8_TOBAC#Q711G8	Nicotiana tabacum	Q711G8	431	e-119	0.82
CW-autumn	AL_TUC_369	54376392	FE519740	Protein translation factor SUI1 homolog 1	1.66822	0.0405002	uniprot	Q8RVJ0_PINPS#Q8RVJ0	Pinus pinaster	Q8RVJ0	229	7e-59	1
CW-autumn	AL_TUC_376	54377865	FE521213	Os04g0579700	1.61881	0.0391165	uniprot	Q7X711_ORYSA#Q7X711	Oryza sativa	Q7X711	119	9e-26	0.55
CW-autumn	AL_TUC_383	54378575	FE521923	24-sterol C-methyltransferase	1.75091	0.0459968	uniprot	Q2QDF7_GOSHI#Q2QDF7	Gossypium hirsutum	Q2QDF7	391	e-107	0.77
CW-autumn	AL_TUC_386	54378538	FE521886	CTP:phosphorylcholine cytidylyltransferase	1.44906	0.0500801	uniprot	Q7EYE4_ORYSA#Q7EYE4	Oryza sativa	Q7EYE4	187	5e-46	0.72
CW-autumn	AL_TUC_407	54380671	FE524019	60S ribosomal protein L21	1.99845	0.0498803	uniprot	Q10RZ3_ORYSA#Q10RZ3	Oryza sativa	Q10RZ3	298	2e-79	0.84
CW-autumn	AL_TUC_409	54381216	FE524564	E1 protein and Def2/Der2 allergen	2.59851	0.042705	uniprot	Q1S608_MEDTR#Q1S608	Medicago truncatula	Q1S608	146	2e-33	0.56
CW-autumn	AL_TUC_413	54376669	FE520017	At3g01040	1.39636	0.0420115	uniprot	Q0WV13_ARATH#Q0WV13	Arabidopsis thaliana	Q0WV13	582	e-164	0.64
CW-autumn	AL_TUC_419	54378087	FE521435	OSIGBa0152K17.10 protein	2.68076	0.0234946	uniprot	Q01J77_ORYSA#Q01J77	Oryza sativa	Q01J77	384	e-105	0.49
CW-autumn	AL_TUC_421	54376257	FE519605	Os06g0114700	1.40334	0.0460851	uniprot	Q9LWS9_ORYSA#Q9LWS9	Oryza sativa	Q9LWS9	94.7	5e-18	0.34
CW-autumn	AL_TUC_422	54376606	FE519954	Transaldolase-like protein	1.35083	0.0459967	uniprot	Q38HS6_SOLTU#Q38HS6	Solanum tuberosum	Q38HS6	546	e-154	0.71
CW-autumn	AL_TUC_426	54375158	FE518506	60S ribosomal protein L34	1.6541	0.0385468	uniprot	Q6L414_SOLDE#Q6L414	Solanum demissum	Q6L414	177	8e-43	0.9
CW-autumn	AL_TUC_430	54379613	FE522961	Expansin,Ripening-related	1.75273	0.0398466	uniprot	Q06BI7_CUCME#Q06BI7	Cucumis melo	Q06BI7	451	e-125	0.83
CW-autumn	AL_TUC_432	54379415	FE522763	Nucleotide-sugar dehydratase	1.87857	0.0358111	uniprot	Q9ZV36_ARATH#Q9ZV36	Arabidopsis thaliana	Q9ZV36	587	e-166	0.82
CW-autumn	AL_TUC_434	54377770	FE521118	70 kDa heat shock cognate protein 3	2.14392	0.0320913	uniprot	Q5QHT2_9FABA#Q5QHT2	Fabales	Q5QHT2	369	e-101	0.85
CW-autumn	AL_TUC_446	54379485	FE522833	Auxin-regulated protein-like	2.0454	0.0444515	TIGR_all_TC	PGI.072705#TC69791		TC69791	1465	0	0.97
CW-autumn	AL_TUC_449	54381023	FE524371	Dirigent-like protein pDIR3	1.22617	0.0425333	uniprot	Q27JA9_9CONI#Q27JA9	Coniferophyta	Q27JA9	277	3e-73	0.93
CW-autumn	AL_TUC_450	54379165	FE522513	Major sperm protein	1.92039	0.0478922	uniprot	Q1SPA1_MEDTR#Q1SPA1	Medicago truncatula	Q1SPA1	99.8	2e-19	0.41
CW-autumn	AL_TUC_451	54380272	FE523620	RhoGAP1	1.48774	0.026822	uniprot	Q0PKR6_TOBAC#Q0PKR6	Nicotiana tabacum	Q0PKR6	361	3e-98	0.75
CW-autumn	AL_TUC_456	54377239	FE520587	PGI.072705#TC66288	1.19724	0.0342085	TIGR_all_TC	PGI.072705#TC66288		TC66288	2022	0	0.98
CW-autumn	AL_TUC_464	54378720	FE522068	Os06g0671900	1.92815	0.0332586	uniprot	Q0DA75_ORYSA#Q0DA75	Oryza sativa	Q0DA75	646	0	0.92
CW-autumn	AL_TUC_466	54376242	FE519590	Cp10-like protein	1.05381	0.0294157	TIGR_all_TC	PGI.072705#TC74079		TC74079	307	4e-81	0.98
CW-autumn	AL_TUC_479	54377896	FE521244	O-acetyl transferase	1.77812	0.0420097	TIGR_all_TC	PGI.072705#TC61054		TC61054	454	e-125	0.97
CW-autumn	AL_TUC_480	54378711	FE522059	OSIGBa0159I10.11	1.97107	0.036614	uniprot	Q01IH4_ORYSA#Q01IH4	Oryza sativa	Q01IH4	182	1e-44	0.51
CW-autumn	AL_TUC_482	54378730	FE522078	Oxylase protein	2.00913	0.0287004	uniprot	Q8VX86_PINPS#Q8VX86	Pinus pinaster	Q8VX86	315	1e-84	0.76
CW-autumn	AL_TUC_49	54378463	FE521811	Inosine-5'-monophosphate dehydrogenase	2.07213	0.0264617	uniprot	IMDH1_ARATH#P47996	Arabidopsis thaliana	P47996	357	3e-97	0.79
CW-autumn	AL_TUC_499	54378468	FE521816	Glycine-rich protein 1	1.46862	0.0155004	TIGR_all_TC	PGI.072705#TC74573		TC74573	1429	0	0.98
CW-autumn	AL_TUC_510	54378397	FE521745	PGI.072705#BQ634253	1.262	0.0377062	TIGR_all_TC	PGI.072705#BQ634253		BQ634253	260	1e-66	0.92
CW-autumn	AL_TUC_514	54378653	FE522001	DnaJ-like protein 2, Chloroplast	2.79028	0.0414289	uniprot	Q66YD1_CHLRE#Q66YD1	Chlamydomonas reinhardtii	Q66YD1	75.5	2e-12	0.4
CW-autumn	AL_TUC_517	54376671	FE520019	Tubulin beta-6	1.55661	0.0319683	uniprot	Q676U1_9SOLA#Q676U1	Solanaceae	Q676U1	469	e-131	0.88
CW-autumn	AL_TUC_520	54376223	FE519571	At2g30010	0.904496	0.0241884	uniprot	O80872_ARATH#O80872	Arabidopsis thaliana	O80872	79	1e-13	0.61
CW-autumn	AL_TUC_523	54376740	FE520088	Sb36 protein	2.44576	0.0489393	uniprot	O65067_PICMA#O65067	Picea mariana	O65067	141	3e-32	0.72
CW-autumn	AL_TUC_528	54376692	FE520040	Rapid alkalinization factor 3	1.62092	0.0495263	TIGR_all_TC	PGI.072705#TC73272		TC73272	432	e-119	0.91
CW-autumn	AL_TUC_53	54379156	FE522504	Cytoplasmic ribosomal protein S13-like	1.61534	0.0486384	uniprot	Q2V995_SOLTU#Q2V995	Solanum tuberosum	Q2V995	290	7e-77	0.93
CW-autumn	AL_TUC_531	54380041	FE523389	PGI.072705#TC62391	2.52221	0.0240228	TIGR_all_TC	PGI.072705#BX250860		BX250860	212	4e-52	0.89
CW-autumn	AL_TUC_536	54381001	FE524349	Acidic ribosomal protein P1a	2.66749	0.0147486	uniprot	Q69UI8_ORYSA#Q69UI8	Oryza sativa	Q69UI8	103	6e-21	0.48
CW-autumn	AL_TUC_546	54378887	FE522235	Subtilisin-like protease precursor	1.93593	0.0419791	uniprot	SUBL_ARATH#O65351	Arabidopsis thaliana	O65351	278	2e-73	0.73
CW-autumn	AL_TUC_549	54376504	FE519852	DNA polymerase III subunit delta	1.58901	0.0466669	uniprot	HOLB_ECOLI#P28631	Escherichia coli	P28631	193	2e-48	0.83
CW-autumn	AL_TUC_55	54378662	FE522010	T24P13.3	1.1535	0.0292451	uniprot	Q9LQY7_ARATH#Q9LQY7	Arabidopsis thaliana	Q9LQY7	105	2e-21	0.4
CW-autumn	AL_TUC_550	54380218	FE523566	LIM domain protein 1	1.35875	0.0169868	uniprot	Q5UMP2_PINTA#Q5UMP2	Pinus taeda	Q5UMP2	90.1	8e-17	1
CW-autumn	AL_TUC_558	54376313	FE519661	Translation initiation factor eIF-1A-like	2.10421	0.0445344	uniprot	Q2XTB8_SOLTU#Q2XTB8	Solanum tuberosum	Q2XTB8	202	1e-50	0.97
CW-autumn	AL_TUC_561	54380910	FE524258	Retinitis pigmentosa GTPase regulator-like protein	0.975885	0.0405016	TIGR_all_TC	PGI.072705#TC65767		TC65767	333	2e-89	0.96
CW-autumn	AL_TUC_564	54376053	FE519401	PGI.072705#TC58951	2.41641	0.0376056	TIGR_all_TC	PGI.072705#TC58951		TC58951	252	5e-65	1
CW-autumn	AL_TUC_573	54381149	FE524497	Calmodulin	1.85698	0.0423888	uniprot	Q0EER8_CRYJA#Q0EER8	Cryptomeria japonica	Q0EER8	223	7e-57	0.86
CW-autumn	AL_TUC_574	54379525	FE522873	Porin	2.00242	0.0450946	uniprot	Q9XH72_PRUAR#Q9XH72	Prunus armeniaca	Q9XH72	407	e-112	0.7
CW-autumn	AL_TUC_591	54377968	FE521316	SF16 protein-like	0.923929	0.0464888	TIGR_all_TC	PGI.072705#TC59277		TC59277	1066	0	0.99
CW-autumn	AL_TUC_597	54376391	FE519739	Polyunsaturated fatty acid specific elongation enzyme 1	1.97445	0.0487597	uniprot	Q8S4Q5_PHYPA#Q8S4Q5	Physcomitrella patens	Q8S4Q5	311	3e-83	0.58
CW-autumn	AL_TUC_600	54381070	FE524418	Os07g0572400	1.65158	0.0480533	uniprot	Q6ZL32_ORYSA#Q6ZL32	Oryza sativa	Q6ZL32	63.5	9e-09	0.43
CW-autumn	AL_TUC_602	54377549	FE520897	PGI.072705#DR095554	1.75258	0.0410313	TIGR_all_TC	PGI.072705#DR095554		DR095554	708	0	0.97
CW-autumn	AL_TUC_604	54377356	FE520704	PGI.072705#TC76547	1.30449	0.0450903	TIGR_all_TC	PGI.072705#TC76547		TC76547	1794	0	0.98
CW-autumn	AL_TUC_610	54378630	FE521978	Heat shock protein, Hsp90-2-like	1.79811	0.0419595	uniprot	Q2XTE5_SOLTU#Q2XTE5	Solanum tuberosum	Q2XTE5	615	e-175	0.83
CW-autumn	AL_TUC_614	54377714	FE521062	Salt tolerance protein 1	1.51517	0.0389916	uniprot	Q711N4_BETVU#Q711N4	Beta vulgaris	Q711N4	122	6e-26	0.33
CW-autumn	AL_TUC_615	54377232	FE520580	Os04g0402100	2.17258	0.0410155	uniprot	Q7XV86_ORYSA#Q7XV86	Oryza sativa	Q7XV86	103	5e-21	0.41
CW-autumn	AL_TUC_617	54376457	FE519805	Nonclathrin coat protein zeta2-COP	2.16313	0.0435628	uniprot	Q9MAZ6_SOLLC#Q9MAZ6	Solanum lycopersicum	Q9MAZ6	256	1e-66	0.73
CW-autumn	AL_TUC_621	54378675	FE522023	T1P2.2	1.35456	0.0463432	uniprot	Q9FXG5_ARATH#Q9FXG5	Arabidopsis thaliana	Q9FXG5	60.8	9e-08	0.29
CW-autumn	AL_TUC_630	54377503	FE520851	Grp94	1.45206	0.0497789	uniprot	Q8H6B6_9LILI#Q8H6B6	Liliopsida	Q8H6B6	323	6e-87	0.81
CW-autumn	AL_TUC_634	54380464	FE523812	Catechol O-methyltransferase	1.69109	0.0486285	uniprot	COMT_RAT#P22734	Rattus norvegicus	P22734	152	2e-35	0.4
CW-autumn	AL_TUC_640	54380171	FE523519	Hexose transporter	2.38358	0.0413565	uniprot	Q539E7_VITVI#Q539E7	Vitis vinifera	Q539E7	412	e-113	0.72
CW-autumn	AL_TUC_641	54381204	FE524552	Arabinogalactan protein, AGP5	2.01764	0.0486519	uniprot	Q9LLZ4_PINTA#Q9LLZ4	Pinus taeda	Q9LLZ4	69.7	2e-10	0.33
CW-autumn	AL_TUC_642	54378440	FE521788	Sigma-54 factor, interaction region; Ras small GTPase, Rab type	1.51868	0.0436226	uniprot	Q1SU94_MEDTR#Q1SU94	Medicago truncatula	Q1SU94	308	4e-82	0.75
CW-autumn	AL_TUC_643	54378142	FE521490	Nonspecific lipid-transfer protein LTP	1.73998	0.0347455	uniprot	NLTP_PINTA#Q41073	Pinus taeda	Q41073	181	2e-44	0.7
CW-autumn	AL_TUC_647	54376066	FE519414	F4N2.18	1.54351	0.0491778	TIGR_all_TC	PGI.072705#TC67850		TC67850	414	e-113	0.98
CW-autumn	AL_TUC_650	54377228	FE520576	Q96UR8_LACBI#Q96UR8	1.78444	0.0455096	uniprot	Q96UR8_LACBI#Q96UR8	Laccaria bicolor	Q96UR8	145	2e-33	0.84
CW-autumn	AL_TUC_652	54375474	FE518822	Phytochelatin synthetase	1.96973	0.0255564	uniprot	Q6T252_WHEAT#Q6T252	Triticum aestivum	Q6T252	342	3e-92	0.7
CW-autumn	AL_TUC_654	54378140	FE521488	Transmembrane serine protease 9	2.25835	0.02643	TIGR_all_TC	PGI.072705#TC60043		TC60043	831	0	0.96
CW-autumn	AL_TUC_655	54374929	FE518277	Glycine-rich RNA-binding protein	1.78253	0.0420647	TIGR_all_TC	PGI.072705#TC58135		TC58135	545	e-153	1
CW-autumn	AL_TUC_656	54377624	FE520972	Methionine synthase	1.55826	0.0307651	uniprot	Q8W0Q7_SORBI#Q8W0Q7	Sorghum bicolor	Q8W0Q7	569	e-160	0.87
CW-autumn	AL_TUC_659	54378891	FE522239	Ribosomal protein L38e	1.49317	0.031769	uniprot	Q1SGY5_MEDTR#Q1SGY5	Medicago truncatula	Q1SGY5	129	9e-29	0.94
CW-autumn	AL_TUC_661	54381019	FE524367	Plastocyanin-like domain	1.52456	0.0490881	uniprot	Q53RK6_ORYSA#Q53RK6	Oryza sativa	Q53RK6	130	8e-29	0.53
CW-autumn	AL_TUC_663	54381047	FE524395	At1g56720	1.82871	0.0461194	TIGR_all_TC	PGI.072705#TC67774		TC67774	714	0	0.99
CW-autumn	AL_TUC_667	54377852	FE521200	CDP-diglyceride synthetase	1.57028	0.0410699	TIGR_all_TC	PGI.072705#TC65817		TC65817	1693	0	0.96
CW-autumn	AL_TUC_670	54378679	FE522027	Cinnamic acid 4-hydroxylase, C4H	1.9215	0.0481926	uniprot	Q3L2Q3_GINBI#Q3L2Q3	Ginkgo biloba	Q3L2Q3	750	0	0.76
CW-autumn	AL_TUC_671	54378546	FE521894	ADP ATP carrier protein	1.43868	0.0322077	uniprot	Q2PF08_TRIPR#Q2PF08	Trifolium pratense	Q2PF08	545	e-153	0.74
CW-autumn	AL_TUC_678	54380482	FE523830	CesA11	1.86667	0.0376347	uniprot	Q4VWX0_PINRA#Q4VWX0	Pinus radiata	Q4VWX0	725	0	0.83
CW-autumn	AL_TUC_681	54376543	FE519891	Type II iodothyronine deiodinase	1.8553	0.0477398	TIGR_all_TC	PGI.072705#TC73027		TC73027	1053	0	0.97
CW-autumn	AL_TUC_684	64520703	GO269413	5-methyltetrahydropteroyltriglutamate-homocysteine methyltransferase	1.7488	0.0452595	uniprot	Q2QLY4_ORYSA#Q2QLY4	Oryza sativa	Q2QLY4	1286	0	0.82
CW-autumn	AL_TUC_685	54376572	FE519920	Os04g0555700	1.56808	0.0459551	uniprot	Q7XSN9_ORYSA#Q7XSN9	Oryza sativa	Q7XSN9	222	3e-56	0.74
CW-autumn	AL_TUC_686	54378163	FE521511	Translation initiation factor IF-2	2.56986	0.0183434	uniprot	Q6L4R8_ORYSA#Q6L4R8	Oryza sativa	Q6L4R8	102	3e-20	0.62
CW-autumn	AL_TUC_689	54378052	FE521400	Rac-like GTP binding protein	1.60275	0.0501802	uniprot	Q9XER7_PHYPA#Q9XER7	Physcomitrella patens	Q9XER7	343	7e-93	0.94
CW-autumn	AL_TUC_69	54381203	FE524551	Thiol protease aleurain-like precursor	1.99797	0.0496301	uniprot	ALEUL_ARATH#Q8RWQ9	Arabidopsis thaliana	Q8RWQ9	141	1e-32	0.74
CW-autumn	AL_TUC_701	54380859	FE524207	CesA3	1.98435	0.0456753	uniprot	Q5DI95_PINTA#Q5DI95	Pinus taeda	Q5DI95	244	3e-63	0.92
CW-autumn	AL_TUC_702	54375886	FE519234	Methionine synthase 2	1.66266	0.048711	uniprot	Q4LB12_HORVU#Q4LB12	Hordeum vulgare	Q4LB12	87.8	3e-16	0.82
CW-autumn	AL_TUC_718	54376370	FE519718	PGI.072705#TC68622	1.82139	0.0444948	TIGR_all_TC	PGI.072705#TC68622		TC68622	1463	0	0.97
CW-autumn	AL_TUC_721	54379486	FE522834	Heavy metal transport/detoxification protein	2.52673	0.0479193	uniprot	Q1SJ50_MEDTR#Q1SJ50	Medicago truncatula	Q1SJ50	138	4e-31	0.63
CW-autumn	AL_TUC_723	54377559	FE520907	F-box protein family	2.06535	0.0464406	TIGR_all_TC	PGI.072705#TC60086		TC60086	1289	0	0.99
CW-autumn	AL_TUC_729	54374922	FE518270	Endochitinase precursor	2.90977	0.0262827	TIGR_all_TC	PGI.072705#TC57902		TC57902	339	4e-91	0.96
CW-autumn	AL_TUC_730	54378899	FE522247	OSIGBa0118P15.3	1.00403	0.0246648	uniprot	Q01KK8_ORYSA#Q01KK8	Oryza sativa	Q01KK8	75.9	2e-12	0.43
CW-autumn	AL_TUC_731	54376904	FE520252	Os12g0570000	1.56581	0.0454471	uniprot	Q0IMG9_ORYSA#Q0IMG9	Oryza sativa	Q0IMG9	213	1e-53	0.39
CW-autumn	AL_TUC_734	54378148	FE521496	Os02g0293500	1.86107	0.0465682	uniprot	Q0E1X4_ORYSA#Q0E1X4	Oryza sativa	Q0E1X4	137	5e-31	0.6
CW-autumn	AL_TUC_737	54377711	FE521059	Fasciclin-like arabinogalactan protein 8	1.911	0.0372999	uniprot	Q8S5V0_ORYSA#Q8S5V0	Oryza sativa	Q8S5V0	56.6	1e-06	0.51
CW-autumn	AL_TUC_741	54376953	FE520301	At1g20560	1.65408	0.0521948	uniprot	Q94JT9_ARATH#Q94JT9	Arabidopsis thaliana	Q94JT9	260	3e-68	0.61
CW-autumn	AL_TUC_742	54380648	FE523996	Cytochrome c, monohaem	2.12439	0.0474766	uniprot	Q1SNF6_MEDTR#Q1SNF6	Medicago truncatula	Q1SNF6	337	8e-91	0.83
CW-autumn	AL_TUC_753	54375163	FE518511	Serine protease-like protein	2.57112	0.0210715	TIGR_all_TC	PGI.072705#TC67043		TC67043	222	4e-56	1
CW-autumn	AL_TUC_757	54381131	FE524479	At2g44720	0.892758	0.0186702	uniprot	Q0WLB4_ARATH#Q0WLB4	Arabidopsis thaliana	Q0WLB4	97.8	4e-19	0.4
CW-autumn	AL_TUC_772	54376664	FE520012	Calcium-binding EF-hand; Ubiquitin interacting motif	2.045	0.0484972	uniprot	Q1T620_MEDTR#Q1T620	Medicago truncatula	Q1T620	103	7e-21	0.49
CW-autumn	AL_TUC_774	54376969	FE520317	PGI.072705#TC78018	1.40686	0.043134	TIGR_all_TC	PGI.072705#TC78018		TC78018	509	e-142	0.95
CW-autumn	AL_TUC_778	54379737	FE523085	Aminopeptidase N	1.22664	0.046052	uniprot	Q6ZBX8_ORYSA#Q6ZBX8	Oryza sativa	Q6ZBX8	331	2e-89	0.74
CW-autumn	AL_TUC_786	54378186	FE521534	Membrane protein-like	1.72715	0.0247719	uniprot	Q5QLG0_ORYSA#Q5QLG0	Oryza sativa	Q5QLG0	180	1e-43	0.68
CW-autumn	AL_TUC_80	54377715	FE521063	GDP-mannose pyrophosphorylase	0.995097	0.0251574	uniprot	Q1HGA9_LINUS#Q1HGA9	Linum usitatissimum	Q1HGA9	273	6e-72	0.68
CW-autumn	AL_TUC_815	54376803	FE520151	Os08g0152600	1.59242	0.0421046	uniprot	Q7EYH4_ORYSA#Q7EYH4	Oryza sativa	Q7EYH4	359	7e-98	0.62
CW-autumn	AL_TUC_818	54379532	FE522880	PGI.072705#TC63656	2.07668	0.0429453	TIGR_all_TC	PGI.072705#TC63656		TC63656	500	e-139	0.97
CW-autumn	AL_TUC_819	54375399	FE518747	Nucleic acid binding protein-like	2.02245	0.048633	TIGR_all_TC	PGI.072705#TC68277		TC68277	686	0	0.99
CW-autumn	AL_TUC_827	54375506	FE518854	Eukaryotic translation initiation factor 2 alpha subunit eIF-2-alpha	1.24261	0.0417697	TIGR_all_TC	PGI.072705#TC66891		TC66891	793	0	1
CW-autumn	AL_TUC_831	54380855	FE524203	PGI.072705#TC78587	1.95434	0.0475411	TIGR_all_TC	PGI.072705#TC78587		TC78587	789	0	0.98
CW-autumn	AL_TUC_834	54376860	FE520208	UDP-glucose pyrophosphorylase	1.06954	0.0410289	uniprot	Q6Y643_BAMOL#Q6Y643	Bambusa oldhamii	Q6Y643	293	8e-78	0.81
CW-autumn	AL_TUC_837	54376461	FE519809	Plant lipid transfer/seed storage/trypsin-alpha amylase inhibitor	1.95197	0.0421978	uniprot	Q1S3D5_MEDTR#Q1S3D5	Medicago truncatula	Q1S3D5	83.2	1e-14	0.4
CW-autumn	AL_TUC_838	54378534	FE521882	AT5g03040	2.04444	0.0464597	TIGR_all_TC	PGI.072705#TC58502		TC58502	1540	0	0.99
CW-autumn	AL_TUC_840	54381086	FE524434	At1g09610	1.89483	0.0485443	uniprot	Q6NMK1_ARATH#Q6NMK1	Arabidopsis thaliana	Q6NMK1	285	4e-75	0.59
CW-autumn	AL_TUC_842	54375307	FE518655	Peptidase C14, caspase catalytic subunit p20	1.40681	0.0427095	uniprot	Q2HUG6_MEDTR#Q2HUG6	Medicago truncatula	Q2HUG6	145	2e-33	0.4
CW-autumn	AL_TUC_843	64520695	GO269405	ATP synthase delta chain	1.86147	0.0261718	uniprot	Q67W57_ORYSA#Q67W57	Oryza sativa	Q67W57	199	9e-50	0.58
CW-autumn	AL_TUC_846	54378138	FE521486	At3g10640	1.11048	0.0494977	uniprot	Q9LPN5_ARATH#Q9LPN5	Arabidopsis thaliana	Q9LPN5	305	4e-81	0.62
CW-autumn	AL_TUC_856	54376750	FE520098	Expansin-B1 precursor AtEXPB1	1.52718	0.0413032	uniprot	EXPB1_ARATH#Q9SKU2	Arabidopsis thaliana	Q9SKU2	108	1e-22	0.59
CW-autumn	AL_TUC_857	54377468	FE520816	Receptor-like protein kinase	1.46735	0.0503529	TIGR_all_TC	PGI.072705#TC75161		TC75161	1029	0	0.98
CW-autumn	AL_TUC_862	54379645	FE522993	At1g68490	2.61494	0.033581	uniprot	Q9CA32_ARATH#Q9CA32	Arabidopsis thaliana	Q9CA32	90.5	1e-16	0.36
CW-autumn	AL_TUC_869	54379553	FE522901	Pyrophosphate--fructose 6-phosphate 1-phosphotransferase alpha subunit	1.45738	0.0489361	uniprot	PFPA_RICCO#Q41140	Ricinus communis	Q41140	135	4e-31	0.73
CW-autumn	AL_TUC_870	54377533	FE520881	Small heat-shock protein	2.22411	0.0421597	uniprot	Q8L5D5_PSEMZ#Q8L5D5	Pseudotsuga menziesii	Q8L5D5	231	4e-59	0.75
CW-autumn	AL_TUC_875	54379148	FE522496	Sodium-coupled citrate transporter	2.4072	0.049363	TIGR_all_TC	PGI.072705#TC58585		TC58585	1116	0	0.98
CW-autumn	AL_TUC_876	54377525	FE520873	40S ribosomal protein S27-2	1.36485	0.0366261	uniprot	RS272_ARATH#Q9M2F1	Arabidopsis thaliana	Q9M2F1	146	1e-33	0.79
CW-autumn	AL_TUC_881	54380644	FE523992	Metacaspase type II	2.55083	0.0482794	uniprot	Q70VV0_PICAB#Q70VV0	Picea abies	Q70VV0	195	3e-48	0.38
CW-autumn	AL_TUC_882	54376486	FE519834	Os05g0383000	2.21248	0.0415554	uniprot	Q0DIK0_ORYSA#Q0DIK0	Oryza sativa	Q0DIK0	158	4e-37	0.58
CW-autumn	AL_TUC_885	54375160	FE518508	BTF3b-like transcription factor	1.79126	0.0470688	uniprot	Q6DQ93_MUSAC#Q6DQ93	Musa acuminata	Q6DQ93	160	6e-38	0.57
CW-autumn	AL_TUC_889	54380200	FE523548	Lipid transfer protein	1.9566	0.0415379	uniprot	O22110_PICAB#O22110	Picea abies	O22110	178	3e-43	0.54
CW-autumn	AL_TUC_906	54378605	FE521953	3-deoxy-D-arabino-heptulosonate 7-phosphate synthase	1.96593	0.0414952	uniprot	Q6YH16_VITVI#Q6YH16	Vitis vinifera	Q6YH16	384	e-105	0.88
CW-autumn	AL_TUC_916	54375713	FE519061	Glycine-rich protein 2 GRP2	1.51913	0.030712	TIGR_all_TC	PGI.072705#TC58270		TC58270	1102	0	0.99
CW-autumn	AL_TUC_917	54381043	FE524391	CG11300-PA	1.02012	0.0459368	TIGR_all_TC	PGI.072705#TC66424		TC66424	948	0	0.96
CW-autumn	AL_TUC_923	54376153	FE519501	S-adenosylmethionine decarboxylase	1.88108	0.0482242	uniprot	Q7XZQ9_VITVI#Q7XZQ9	Vitis vinifera	Q7XZQ9	162	2e-38	0.55
CW-autumn	AL_TUC_925	54376249	FE519597	4-coumarate:CoA ligase	1.82982	0.0461071	uniprot	4CL_PINTA#P41636	Pinus taeda	P41636	578	e-163	0.89
CW-autumn	AL_TUC_928	54378012	FE521360	Harpin-induced protein 1 containing protein	1.59422	0.038383	uniprot	Q2QXF1_ORYSA#Q2QXF1	Oryza sativa	Q2QXF1	165	5e-39	0.51
CW-autumn	AL_TUC_933	54376799	FE520147	Arabinogalactan protein, AGP6	2.00882	0.035356	uniprot	Q9LM00_PINTA#Q9LM00	Pinus taeda	Q9LM00	69.7	3e-10	1
CW-autumn	AL_TUC_934	54380687	FE524035	At5g19590	1.88286	0.0303403	TIGR_all_TC	PGI.072705#TC73098		TC73098	1310	0	0.97
CW-autumn	AL_TUC_936	54375290	FE518638	Protective protein for beta-galactosidase	2.32428	0.0387982	TIGR_all_TC	PGI.072705#TC65054		TC65054	1423	0	0.96
CW-autumn	AL_TUC_939	54376519	FE519867	PGI.072705#TC73112	1.69439	0.0500063	TIGR_all_TC	PGI.072705#TC73112		TC73112	1526	0	0.95
CW-autumn	AL_TUC_945	54380908	FE524256	Tubulin Alpha 1	1.82965	0.0497996	uniprot	Q5ME66_PSEMZ#Q5ME66	Pseudotsuga menziesii	Q5ME66	839	0	0.96
CW-autumn	AL_TUC_949	54379708	FE523056	Pollen specific protein C13	1.64063	0.0385941	uniprot	Q8RU50_ORYSA#Q8RU50	Oryza sativa	Q8RU50	96.7	1e-18	0.4
CW-autumn	AL_TUC_952	54376113	FE519461	Ubiquitin-like protein	1.98588	0.0504387	TIGR_all_TC	PGI.072705#TC57655		TC57655	515	e-144	0.98
CW-autumn	AL_TUS_1010	54378438	FE521786	Os11g0573000	1.9422	0.00661977	uniprot	Q0IS23_ORYSA#Q0IS23	Oryza sativa	Q0IS23	233	5e-60	0.76
CW-autumn	AL_TUS_1013	54375417	FE518765	200 kDa antigen p200-like protein	1.41328	0.0458008	TIGR_all_TC	PGI.072705#TC58843		TC58843	963	0	0.99
CW-autumn	AL_TUS_1026	54376643	FE519991	At1g55080	2.05509	0.0522837	uniprot	Q8RWA2_ARATH#Q8RWA2	Arabidopsis thaliana	Q8RWA2	95.5	1e-18	0.52
CW-autumn	AL_TUS_1032	54376492	FE519840	Serine/threonine-specific protein phosphatase and bis5-nucleosyl-tetraphosphatase	1.21653	0.0443017	uniprot	Q1RZ36_MEDTR#Q1RZ36	Medicago truncatula	Q1RZ36	170	4e-41	0.97
CW-autumn	AL_TUS_1033	54378409	FE521757	Os11g0586300	1.73265	0.0403621	uniprot	Q0IRY4_ORYSA#Q0IRY4	Oryza sativa	Q0IRY4	256	7e-67	0.51
CW-autumn	AL_TUS_1038	54376607	FE519955	Exocyst complex component Sec6	1.7066	0.050095	uniprot	Q1T6B2_MEDTR#Q1T6B2	Medicago truncatula	Q1T6B2	290	3e-77	0.73
CW-autumn	AL_TUS_1039	54379780	FE523128	Os07g0627700	2.31163	0.0418739	uniprot	Q0D4G3_ORYSA#Q0D4G3	Oryza sativa	Q0D4G3	248	1e-64	0.59
CW-autumn	AL_TUS_1041	54378563	FE521911	PGI.072705#TC74280	0.918708	0.0336448	TIGR_all_TC	PGI.072705#TC74280		TC74280	995	0	0.99
CW-autumn	AL_TUS_1054	54375383	FE518731	Proteinase inhibitor I4, serpin	1.59741	0.0435404	uniprot	Q1S3J7_MEDTR#Q1S3J7	Medicago truncatula	Q1S3J7	210	3e-53	0.8
CW-autumn	AL_TUS_1076	54376838	FE520186	Soluble starch synthase 3, chloroplast precursor	2.57808	0.0389713	uniprot	SSY3_SOLTU#Q43846	Solanum tuberosum	Q43846	144	3e-33	0.76
CW-autumn	AL_TUS_108	54378171	FE521519	OSIGBa0140O07.14	2.89505	0.0330092	uniprot	Q01J29_ORYSA#Q01J29	Oryza sativa	Q01J29	236	8e-61	0.6
CW-autumn	AL_TUS_1087	54376941	FE520289	GAP-like zinc finger-containing protein ZIGA2	1.47452	0.0472778	TIGR_all_TC	PGI.072705#TC73835		TC73835	1368	0	0.99
CW-autumn	AL_TUS_1095	54378515	FE521863	Mitogen-activated protein kinase 2	1.76685	0.0345077	uniprot	Q5K6N6_SOYBN#Q5K6N6	Glycine max	Q5K6N6	117	5e-25	0.79
CW-autumn	AL_TUS_1102	54376956	FE520304	Vacuolar ATP synthase subunit H	1.6764	0.0408363	TIGR_all_TC	PGI.072705#TC62480		TC62480	204	5e-50	0.88
CW-autumn	AL_TUS_1126	54377729	FE521077	PGI.072705#DR072475	1.91107	0.045055	TIGR_all_TC	PGI.072705#DR072475		DR072475	870	0	0.94
CW-autumn	AL_TUS_113	54379748	FE523096	PGI.072705#TC78939	1.0875	0.0409862	TIGR_all_TC	PGI.072705#TC78939		TC78939	285	2e-74	0.87
CW-autumn	AL_TUS_1134	54379425	FE522773	Q1RW45_MEDTR#Q1RW45	1.76269	0.0401376	uniprot	Q1RW45_MEDTR#Q1RW45	Medicago truncatula	Q1RW45	54.7	3e-06	0.48
CW-autumn	AL_TUS_1152	54375963	FE519311	DAL1 protein	1.10581	0.007967	uniprot	Q5VRK8_ORYSA#Q5VRK8	Oryza sativa	Q5VRK8	114	2e-24	0.6
CW-autumn	AL_TUS_1166	54375730	FE519078	Ubiquinol-cytochrome C reductase, UQCRXQCR9 like	2.5431	0.0437463	uniprot	Q1S6K7_MEDTR#Q1S6K7	Medicago truncatula	Q1S6K7	109	7e-23	0.73
CW-autumn	AL_TUS_1173	54377574	FE520922	Piwi domain containing protein	1.57119	0.046745	uniprot	Q75HC2_ORYSA#Q75HC2	Oryza sativa	Q75HC2	118	2e-25	0.37
CW-autumn	AL_TUS_1183	54381094	FE524442	Serine carboxypeptidase	1.6665	0.0412709	uniprot	Q8VWQ0_GOSHI#Q8VWQ0	Gossypium hirsutum	Q8VWQ0	73.6	5e-12	0.38
CW-autumn	AL_TUS_1186	54378589	FE521937	Tic22-like protein	1.67968	0.0430124	uniprot	Q9SZB2_ARATH#Q9SZB2	Arabidopsis thaliana	Q9SZB2	221	2e-56	0.6
CW-autumn	AL_TUS_1204	54376305	FE519653	Arabidopsis thaliana genomic DNA, chromosome 5, P1 clone:MDK4	1.4192	0.0448824	uniprot	Q9FL72_ARATH#Q9FL72	Arabidopsis thaliana	Q9FL72	150	5e-35	0.54
CW-autumn	AL_TUS_1206	54377230	FE520578	CONSTANS interacting protein 4	2.57787	0.0453025	uniprot	Q2VY15_SOLLC#Q2VY15	Solanum lycopersicum	Q2VY15	162	1e-38	0.5
CW-autumn	AL_TUS_1208	54380297	FE523645	Os11g0544800	1.7097	0.0304121	uniprot	Q0IS96_ORYSA#Q0IS96	Oryza sativa	Q0IS96	260	2e-68	0.76
CW-autumn	AL_TUS_121	54378150	FE521498	SGI.100604#CO255962	0.955229	0.00435137	TIGR_all_TC	SGI.100604#CO255962		CO255962	854	0	0.93
CW-autumn	AL_TUS_1224	64520824	GO269534	B0403H10-OSIGBa0105A11.14 protein	1.49896	0.0476252	uniprot	Q01HT4_ORYSA#Q01HT4	Oryza sativa	Q01HT4	66.2	9e-10	0.45
CW-autumn	AL_TUS_1234	54378680	FE522028	Fiber protein Fb15	1.63753	0.038844	uniprot	Q7X9S5_GOSBA#Q7X9S5	Gossypium barbadense	Q7X9S5	101	2e-20	0.62
CW-autumn	AL_TUS_1239	54378378	FE521726	Phosphoglycerate dehydrogenase-like protein	1.44827	0.0422412	uniprot	O49485_ARATH#O49485	Arabidopsis thaliana	O49485	150	2e-35	0.8
CW-autumn	AL_TUS_1241	54375143	FE518491	30S ribosomal protein S17	2.91279	0.0462984	uniprot	RR17_ARATH#P16180	Arabidopsis thaliana	P16180	77.8	3e-13	0.61
CW-autumn	AL_TUS_1244	54377566	FE520914	FtsK	1.55248	0.046384	uniprot	Q1JQN2_ECOLI#Q1JQN2	Escherichia coli	Q1JQN2	150	3e-35	0.56
CW-autumn	AL_TUS_1245	54378361	FE521709	HAD-superfamily phosphatase subfamily IIIC	2.37539	0.031682	uniprot	Q2HVA6_MEDTR#Q2HVA6	Medicago truncatula	Q2HVA6	159	5e-38	0.69
CW-autumn	AL_TUS_1251	54377290	FE520638	PGI.072705#TC64999	1.51323	0.0164475	TIGR_all_TC	PGI.072705#TC64999		TC64999	811	0	0.96
CW-autumn	AL_TUS_1255	54376407	FE519755	Actin related protein 2, ARP2	1.15945	0.0353048	uniprot	Q9LSD6_ARATH#Q9LSD6	Arabidopsis thaliana	Q9LSD6	219	5e-56	0.71
CW-autumn	AL_TUS_1259	54377267	FE520615	Ferrous iron transport protein B homolog	1.30935	0.0107336	TIGR_all_TC	PGI.072705#TC60683		TC60683	1225	0	0.99
CW-autumn	AL_TUS_1261	54379717	FE523065	Calcium-binding protein	1.85306	0.0374059	uniprot	Q9SRR7_ARATH#Q9SRR7	Arabidopsis thaliana	Q9SRR7	79	1e-13	0.68
CW-autumn	AL_TUS_1269	54376893	FE520241	CesA, Cellulose synthase-like	1.41658	0.0115978	uniprot	Q84Z01_ORYSA#Q84Z01	Oryza sativa	Q84Z01	84	4e-15	0.76
CW-autumn	AL_TUS_1274	54379588	FE522936	Os07g0260300	1.92444	0.0219858	uniprot	Q7F229_ORYSA#Q7F229	Oryza sativa	Q7F229	249	3e-65	0.71
CW-autumn	AL_TUS_1275	54376434	FE519782	AT4g04980	1.4967	0.0410377	uniprot	Q9S9T9_ARATH#Q9S9T9	Arabidopsis thaliana	Q9S9T9	125	9e-28	0.48
CW-autumn	AL_TUS_1286	54380696	FE524044	Anthocyanidin 3-O-glucosyltransferase EC 2.4.1.115	2.73612	0.0502587	uniprot	UFOG5_MANES#Q40287	Manihot esculenta	Q40287	125	9e-28	0.48
CW-autumn	AL_TUS_1287	54378305	FE521653	Os03g0840900	0.956285	0.00209715	uniprot	Q6AVR1_ORYSA#Q6AVR1	Oryza sativa	Q6AVR1	90.5	4e-17	0.5
CW-autumn	AL_TUS_1288	54376634	FE519982	ATP synthase	2.03369	0.0274401	uniprot	Q6ZG90_ORYSA#Q6ZG90	Oryza sativa	Q6ZG90	72.8	9e-12	0.74
CW-autumn	AL_TUS_129	54377477	FE520825	CDNA sequence BC003883	1.84541	0.0147064	uniprot	Q99L29_MOUSE#Q99L29	Mus musculus	Q99L29	81.6	4e-14	0.97
CW-autumn	AL_TUS_1301	54376906	FE520254	PGI.072705#DR693480	1.83213	0.0412543	TIGR_all_TC	PGI.072705#DR693480		DR693480	835	0	0.97
CW-autumn	AL_TUS_1302	54376642	FE519990	MYB92	2.02987	0.0312272	uniprot	Q2LMD8_MALDO#Q2LMD8	Malus domestica	Q2LMD8	107	2e-22	0.49
CW-autumn	AL_TUS_1304	54380853	FE524201	Os04g0136700	1.76143	0.00613454	uniprot	Q01N18_ORYSA#Q01N18	Oryza sativa	Q01N18	100	3e-20	0.61
CW-autumn	AL_TUS_1305	54377654	FE521002	Os02g0259900	2.28193	0.0373968	uniprot	Q6K237_ORYSA#Q6K237	Oryza sativa	Q6K237	54.7	2e-06	0.25
CW-autumn	AL_TUS_1311	54376385	FE519733	PGI.072705#TC69717	1.12757	0.0278515	TIGR_all_TC	PGI.072705#TC69717		TC69717	815	0	0.97
CW-autumn	AL_TUS_1313	54376866	FE520214	Ted2 protein	1.25803	0.00221559	uniprot	P93619_VIGUN#P93619	Vigna unguiculata	P93619	324	2e-87	0.77
CW-autumn	AL_TUS_1314	54376918	FE520266	OSIGBa0153E02-OSIGBa0093I20.11 protein	1.84387	0.0476144	uniprot	Q01HR4_ORYSA#Q01HR4	Oryza sativa	Q01HR4	52.8	9e-06	0.28
CW-autumn	AL_TUS_1319	54376411	FE519759	High-affinity potassium transporter	2.41778	0.0263245	uniprot	Q6H4L9_ORYSA#Q6H4L9	Oryza sativa	Q6H4L9	182	8e-45	0.59
CW-autumn	AL_TUS_1327	54376709	FE520057	DEAD-box protein 3 (Helicase-like protein 2 HLP2 DEAD-box, X isoform)	1.31027	0.0426837	TIGR_all_TC	PGI.072705#TC59910		TC59910	1170	0	0.98
CW-autumn	AL_TUS_133	54381035	FE524383	Hydrolase-like protein	2.21768	0.0341461	uniprot	Q6EPW1_ORYSA#Q6EPW1	Oryza sativa	Q6EPW1	140	7e-32	0.44
CW-autumn	AL_TUS_1334	54377990	FE521338	OSIGBa0108L24.3	1.71518	0.050057	uniprot	Q01HZ6_ORYSA#Q01HZ6	Oryza sativa	Q01HZ6	58.5	2e-07	0.34
CW-autumn	AL_TUS_1338	54378951	FE522299	PGI.072705#TC73908	1.62864	0.0468339	TIGR_all_TC	PGI.072705#TC73908		TC73908	640	0	0.95
CW-autumn	AL_TUS_1354	54379351	FE522699	Receptor protein kinase	1.09993	0.0470748	uniprot	Q8GY10_ARATH#Q8GY10	Arabidopsis thaliana	Q8GY10	97.8	2e-19	0.36
CW-autumn	AL_TUS_1355	54381174	FE524522	Cytochrome c	0.90597	0.0343838	uniprot	CYC_GINBI#P00074	Ginkgo biloba	P00074	219	7e-56	0.9
CW-autumn	AL_TUS_1362	54380342	FE523690	Arabidopsis thaliana genomic DNA, chromosome 5, TAC clone:K6A12	1.37848	0.0184576	TIGR_all_TC	PGI.072705#TC75589		TC75589	486	e-135	0.91
CW-autumn	AL_TUS_1363	54377970	FE521318	At2g24970	1.67092	0.00366165	uniprot	Q9SK36_ARATH#Q9SK36	Arabidopsis thaliana	Q9SK36	104	2e-21	0.52
CW-autumn	AL_TUS_1364	54376343	FE519691	OSJNBa0039C07.4	1.97927	0.0501683	uniprot	Q7F9I1_ORYSA#Q7F9I1	Oryza sativa	Q7F9I1	195	1e-48	0.84
CW-autumn	AL_TUS_1375	54377073	FE520421	At1g62870	2.2305	0.0455624	uniprot	Q9LQ19_ARATH#Q9LQ19	Arabidopsis thaliana	Q9LQ19	59.3	5e-08	0.64
CW-autumn	AL_TUS_138	54379167	FE522515	Glutamate decarboxylase	2.24836	0.04765	uniprot	Q9ZPS3_ARATH#Q9ZPS3	Arabidopsis thaliana	Q9ZPS3	479	e-134	0.84
CW-autumn	AL_TUS_1384	54379677	FE523025	At1g20510	1.7858	0.0407596	uniprot	Q9C5H2_ARATH#Q9C5H2	Arabidopsis thaliana	Q9C5H2	186	6e-46	0.7
CW-autumn	AL_TUS_1387	54378041	FE521389	Dentin phosphoryn	0.847007	0.035517	TIGR_all_TC	PGI.072705#TC69653		TC69653	892	0	0.97
CW-autumn	AL_TUS_1394	54376657	FE520005	Arabidopsis thaliana genomic DNA, chromosome 3, P1 clone: MAG2	1.96748	0.0410539	uniprot	Q9LJH6_ARATH#Q9LJH6	Arabidopsis thaliana	Q9LJH6	142	8e-33	0.54
CW-autumn	AL_TUS_1402	54378962	FE522310	PGI.072705#TC66581	1.10572	0.0484211	TIGR_all_TC	PGI.072705#TC66581		TC66581	898	0	0.98
CW-autumn	AL_TUS_1405	54376946	FE520294	SGI.100604#CO255374	1.43922	0.0401366	TIGR_all_TC	SGI.100604#CO255374		CO255374	256	1e-65	0.85
CW-autumn	AL_TUS_1407	54381032	FE524380	AT5g52030	2.26652	0.0119677	uniprot	Q8RX70_ARATH#Q8RX70	Arabidopsis thaliana	Q8RX70	193	3e-48	0.53
CW-autumn	AL_TUS_1414	54380494	FE523842	Heat shock protein 70	1.57157	0.0246668	TIGR_all_TC	PGI.072705#TC73196		TC73196	293	5e-77	0.95
CW-autumn	AL_TUS_1419	54374978	FE518326	Cathepsin L	2.74025	0.0444295	uniprot	Q86GJ2_HYDAT#Q86GJ2	Hydra attenuata	Q86GJ2	71.2	2e-11	0.33
CW-autumn	AL_TUS_1437	54376615	FE519963	Not1 N-terminal domain	1.2963	0.00880064	uniprot	Q7XZZ2_ORYSA#Q7XZZ2	Oryza sativa	Q7XZZ2	62.4	9e-09	0.52
CW-autumn	AL_TUS_1448	54381175	FE524523	Q1RTR5_MEDTR#Q1RTR5	1.26538	0.0182609	uniprot	Q1RTR5_MEDTR#Q1RTR5	Medicago truncatula	Q1RTR5	71.2	2e-11	0.47
CW-autumn	AL_TUS_1454	54380891	FE524239	MYB transcription factor	1.57956	0.0440604	uniprot	Q8GV05_ARATH#Q8GV05	Arabidopsis thaliana	Q8GV05	55.5	1e-06	0.54
CW-autumn	AL_TUS_1460	54375789	FE519137	26S proteasome subunit 4	1.95957	0.0456947	uniprot	Q9SL67_ARATH#Q9SL67	Arabidopsis thaliana	Q9SL67	132	6e-30	0.78
CW-autumn	AL_TUS_1463	54377114	FE520462	NAM (No apical meristem)-like protein	1.18936	0.0387378	TIGR_all_TC	PGI.072705#TC74531		TC74531	906	0	0.94
CW-autumn	AL_TUS_1465	54376251	FE519599	At5g54690	0.794498	0.0184722	uniprot	Q9FH36_ARATH#Q9FH36	Arabidopsis thaliana	Q9FH36	53.5	4e-06	0.74
CW-autumn	AL_TUS_1469	54381125	FE524473	PGI.072705#TC69072	2.31002	0.0267953	TIGR_all_TC	PGI.072705#TC69072		TC69072	474	e-131	0.98
CW-autumn	AL_TUS_1473	54381217	FE524565	Glucose/ribitol dehydrogenase	1.79914	0.0430211	uniprot	Q2HVU0_MEDTR#Q2HVU0	Medicago truncatula	Q2HVU0	86.3	5e-16	0.59
CW-autumn	AL_TUS_1477	54376420	FE519768	Beta-hydroxyacyl-ACP dehydratase	1.18499	0.0370608	uniprot	Q2Q9T4_PICMA#Q2Q9T4	Picea mariana	Q2Q9T4	285	6e-76	0.96
CW-autumn	AL_TUS_1499	54380863	FE524211	60S ribosomal protein L24	1.67296	0.0435867	uniprot	Q75KZ3_ORYSA#Q75KZ3	Oryza sativa	Q75KZ3	182	6e-45	0.72
CW-autumn	AL_TUS_150	54380901	FE524249	Histone deacetylase HDA101	1.77298	0.0341577	TIGR_all_TC	PGI.072705#TC58189		TC58189	1802	0	0.98
CW-autumn	AL_TUS_1532	54376151	FE519499	PGI.072705#TC59987	2.7373	0.0366894	TIGR_all_TC	PGI.072705#TC59987		TC59987	831	0	0.97
CW-autumn	AL_TUS_1536	54381029	FE524377	Protein phosphatase 2A regulatory A subunit	1.39919	0.0310768	uniprot	Q8L7J9_LOLPR#Q8L7J9	Lolium perenne	Q8L7J9	82.4	6e-15	0.84
CW-autumn	AL_TUS_1541	54376255	FE519603	AT5g08500	2.67965	0.0351473	TIGR_all_TC	PGI.072705#TC60707		TC60707	500	e-139	0.99
CW-autumn	AL_TUS_1543	54376971	FE520319	F8K4.21 protein	1.84524	0.0447145	TIGR_all_TC	PGI.072705#TC68274		TC68274	408	e-111	0.86
CW-autumn	AL_TUS_1553	54376346	FE519694	CDC21 protein	1.41036	0.0471954	uniprot	Q0WVF5_ARATH#Q0WVF5	Arabidopsis thaliana	Q0WVF5	244	1e-63	0.72
CW-autumn	AL_TUS_1562	54378051	FE521399	TMK protein precursor	2.37054	0.0337017	TIGR_all_TC	PGI.072705#TC67220		TC67220	593	e-167	0.93
CW-autumn	AL_TUS_1580	54375655	FE519003	PGI.072705#TC72879	2.76744	0.0377943	TIGR_all_TC	PGI.072705#TC72879		TC72879	478	e-132	0.94
CW-autumn	AL_TUS_1587	54380473	FE523821	Homeobox transcription factor KN4	1.02984	6.52627e-05	uniprot	Q5SC68_PINST#Q5SC68	Pinus strobus	Q5SC68	66.2	5e-10	0.71
CW-autumn	AL_TUS_1588	54380953	FE524301	Pleckstrin homology (PH) domain-containing protein-like	2.03514	0.0479636	uniprot	Q94DF0_ORYSA#Q94DF0	Oryza sativa	Q94DF0	113	2e-24	0.7
CW-autumn	AL_TUS_1594	54375165	FE518513	TAF7	1.96268	0.032848	TIGR_all_TC	PGI.072705#TC73583		TC73583	622	e-176	0.96
CW-autumn	AL_TUS_1605	54377693	FE521041	At2g28930	2.06454	0.0436025	uniprot	Q5JM84_ORYSA#Q5JM84	Oryza sativa	Q5JM84	285	4e-76	0.79
CW-autumn	AL_TUS_1620	54376384	FE519732	Os04g0485300	1.91179	0.0156219	uniprot	Q7X7I6_ORYSA#Q7X7I6	Oryza sativa	Q7X7I6	64.3	1e-09	0.81
CW-autumn	AL_TUS_1623	54374953	FE518301	Ribosomal protein S27-like protein	2.2504	0.0199624	uniprot	Q3HVK9_SOLTU#Q3HVK9	Solanum tuberosum	Q3HVK9	142	5e-33	0.87
CW-autumn	AL_TUS_1633	54378984	FE522332	PGI.072705#TC69920	2.37109	0.0360213	TIGR_all_TC	PGI.072705#TC69920		TC69920	222	1e-55	0.96
CW-autumn	AL_TUS_1645	54378493	FE521841	ORMDL family protein-like	1.02281	0.00609866	TIGR_all_TC	PGI.072705#TC58834		TC58834	868	0	0.99
CW-autumn	AL_TUS_1648	54379426	FE522774	Polyubiquitin	1.52785	0.0444825	uniprot	Q1A7U3_TRADU#Q1A7U3	Tragopogon dubius	Q1A7U3	174	1e-42	0.97
CW-autumn	AL_TUS_1649	54375742	FE519090	PGI.072705#TC79604	2.94424	0.0499387	TIGR_all_TC	PGI.072705#TC79604		TC79604	848	0	0.97
CW-autumn	AL_TUS_1652	54379413	FE522761	Serine hydroxymethyltransferase, mitochondrial precursor	2.16049	0.0430144	TIGR_all_TC	PGI.072705#TC72986		TC72986	440	e-121	0.97
CW-autumn	AL_TUS_1656	54380088	FE523436	PGI.072705#CD025098	2.28388	0.0147864	TIGR_all_TC	PGI.072705#CD025098		CD025098	157	6e-36	0.95
CW-autumn	AL_TUS_1657	54380432	FE523780	PGI.072705#TC73684	1.87846	0.0188144	TIGR_all_TC	PGI.072705#TC73684		TC73684	765	0	0.96
CW-autumn	AL_TUS_1672	54375310	FE518658	Myosin-like protein	2.8305	0.0427743	TIGR_all_TC	PGI.072705#TC73407		TC73407	821	0	0.99
CW-autumn	AL_TUS_1676	54379254	FE522602	Benzoyl coenzyme A: benzyl alcohol benzoyl transferase	1.08124	0.0456455	uniprot	Q6E593_PETHY#Q6E593	Petunia hybrida	Q6E593	94	2e-18	0.46
CW-autumn	AL_TUS_1679	54378504	FE521852	AGO1-1	1.97616	0.0488355	uniprot	Q2LFC4_NICBE#Q2LFC4	Nicotiana benthamiana	Q2LFC4	301	7e-81	0.92
CW-autumn	AL_TUS_1682	54374899	FE518247	Dirigent-like protein pDIR14	2.29816	0.0423186	uniprot	Q27J98_9CONI#Q27J98	Coniferophyta	Q27J98	216	2e-55	0.91
CW-autumn	AL_TUS_1688	54378363	FE521711	copper-exporting ATPase	1.91301	0.0258857	uniprot	Q6JAG3_SORBI#Q6JAG3	Sorghum bicolor	Q6JAG3	247	9e-65	0.78
CW-autumn	AL_TUS_1696	54379376	FE522724	Alpha-galactosidase	2.07202	0.0450686	uniprot	Q39811_SOYBN#Q39811	Glycine max	Q39811	143	2e-33	0.5
CW-autumn	AL_TUS_1698	54380698	FE524046	Q94B30_ARATH#Q94B30	1.9127	0.0463199	uniprot	Q94B30_ARATH#Q94B30	Arabidopsis thaliana	Q94B30	141	9e-33	0.66
CW-autumn	AL_TUS_1704	54378404	FE521752	MYB10 protein	2.15965	0.00897289	TIGR_all_TC	PGI.072705#TC76866		TC76866	821	0	0.99
CW-autumn	AL_TUS_1708	54381172	FE524520	Ribonuclease T2	0.818032	0.00335986	TIGR_all_TC	PGI.072705#TC69651		TC69651	706	0	0.99
CW-autumn	AL_TUS_1714	54376401	FE519749	PGI.072705#DR167831	1.05831	0.0452059	TIGR_all_TC	PGI.072705#DR167831		DR167831	190	4e-46	0.9
CW-autumn	AL_TUS_1722	54377764	FE521112	SGI.100604#TC6567	1.47423	0.0475288	TIGR_all_TC	SGI.100604#TC6567		TC6567	414	e-113	0.97
CW-autumn	AL_TUS_173	54380883	FE524231	Oligosaccharyl transferase STT3 subunit	1.07315	0.0139967	uniprot	Q6F2Z1_ORYSA#Q6F2Z1	Oryza sativa	Q6F2Z1	318	1e-85	0.53
CW-autumn	AL_TUS_1733	54376815	FE520163	Yippee-like protein	1.28377	0.0413904	TIGR_all_TC	PGI.072705#TC65210		TC65210	196	7e-48	0.87
CW-autumn	AL_TUS_1745	54376310	FE519658	Ubiquinol-cytochrome c reductase 11K protein	0.869341	0.0286987	TIGR_all_TC	PGI.072705#TC74387		TC74387	763	0	0.98
CW-autumn	AL_TUS_1750	54377622	FE520970	Carboxylesterase-like protein	1.07324	0.0198396	TIGR_all_TC	PGI.072705#TC60819		TC60819	700	0	0.96
CW-autumn	AL_TUS_1759	54377965	FE521313	Ephrin-A2 precursor (EPH-related receptor tyrosine kinase ligand 6) (LERK-6) (HEK7-ligand) (HEK7-L)	1.00956	0.00300294	TIGR_all_TC	PGI.072705#TC74282		TC74282	731	0	0.97
CW-autumn	AL_TUS_1760	54381095	FE524443	Uncharacterized protein family UPF0016 containing protein	1.31328	0.0281051	uniprot	Q2R4J1_ORYSA#Q2R4J1	Oryza sativa	Q2R4J1	131	7e-30	0.75
CW-autumn	AL_TUS_1764	54376115	FE519463	Salt-induced AAA-Type ATPase	0.997971	0.0238747	TIGR_all_TC	PGI.072705#TC73628		TC73628	662	0	0.98
CW-autumn	AL_TUS_178	54379047	FE522395	Zinc finger protein	1.28895	0.0503338	TIGR_all_TC	PGI.072705#TC65437		TC65437	1693	0	0.98
CW-autumn	AL_TUS_1782	54379447	FE522795	Transcription factory NF-YB	2.88022	0.0471169	uniprot	Q1W9Y2_SALMI#Q1W9Y2	Salvia miltiorrhiza	Q1W9Y2	115	5e-25	0.79
CW-autumn	AL_TUS_1783	54379493	FE522841	U1snRNP-specific protein, U1A	1.76161	0.0188722	uniprot	Q41498_SOLTU#Q41498	Solanum tuberosum	Q41498	140	1e-32	0.55
CW-autumn	AL_TUS_1791	54379402	FE522750	40S ribosomal protein S3	2.14292	0.0430228	uniprot	Q75G91_ORYSA#Q75G91	Oryza sativa	Q75G91	239	3e-62	0.93
CW-autumn	AL_TUS_1803	54381132	FE524480	OSIGBa0131L05.6	2.22161	0.0114727	uniprot	Q01IB9_ORYSA#Q01IB9	Oryza sativa	Q01IB9	97.8	1e-19	0.4
CW-autumn	AL_TUS_1812	54380980	FE524328	60S ribosomal protein L19-1	2.05977	0.0495786	uniprot	Q10LR6_ORYSA#Q10LR6	Oryza sativa	Q10LR6	102	5e-21	0.94
CW-autumn	AL_TUS_1816	54376402	FE519750	D-ribulose-5-phosphate	1.72504	0.0482654	uniprot	Q9C8T3_ARATH#Q9C8T3	Arabidopsis thaliana	Q9C8T3	163	2e-39	0.74
CW-autumn	AL_TUS_1820	54380042	FE523390	IscA-like	1.57198	0.044395	uniprot	Q657Z2_ORYSA#Q657Z2	Oryza sativa	Q657Z2	100	2e-20	0.86
CW-autumn	AL_TUS_1851	54376301	FE519649	Tubulin alpha	1.94215	0.0494747	TIGR_all_TC	PGI.072705#TC57750		TC57750	638	0	0.99
CW-autumn	AL_TUS_1853	54375879	FE519227	PGI.072705#DN459667	2.64143	0.0313394	TIGR_all_TC	PGI.072705#DN459667		DN459667	321	1e-85	0.99
CW-autumn	AL_TUS_1866	54380577	FE523925	Gibberellin-induced receptor-like kinase	1.95909	0.00569447	uniprot	Q852I3_ORYSA#Q852I3	Oryza sativa	Q852I3	100	2e-20	0.47
CW-autumn	AL_TUS_1867	54380775	FE524123	PGI.072705#TC59605	1.86782	0.036049	TIGR_all_TC	PGI.072705#TC59605		TC59605	541	e-152	0.95
CW-autumn	AL_TUS_1869	54375723	FE519071	F8A5.5 protein	1.59691	0.0100426	TIGR_all_TC	PGI.072705#TC57409		TC57409	436	e-120	0.97
CW-autumn	AL_TUS_189	54377719	FE521067	Zinc finger (C3HC4-type RING finger) protein-like	2.04899	0.0417412	uniprot	Q6YW60_ORYSA#Q6YW60	Oryza sativa	Q6YW60	305	2e-81	0.58
CW-autumn	AL_TUS_1896	54377315	FE520663	AT4g11680	1.39355	0.044395	TIGR_all_TC	PGI.072705#TC75839		TC75839	289	5e-76	0.95
CW-autumn	AL_TUS_1897	54376951	FE520299	TGF-beta receptor-interacting protein 1	1.3995	0.0354995	uniprot	Q94KS2_PHAVU#Q94KS2	Phaseolus vulgaris	Q94KS2	73.6	2e-12	0.81
CW-autumn	AL_TUS_1914	54378692	FE522040	PGI.072705#TC58508	1.76342	0.0370648	TIGR_all_TC	PGI.072705#TC58508		TC58508	517	e-145	0.98
CW-autumn	AL_TUS_1915	54379831	FE523179	Os09g0361200	1.06426	0.0331703	uniprot	Q0J2C0_ORYSA#Q0J2C0	Oryza sativa	Q0J2C0	74.7	1e-12	0.83
CW-autumn	AL_TUS_1924	54378084	FE521432	Glutaredoxin	1.96874	0.0358145	uniprot	GLRX_RICCO#P55143	Ricinus communis	P55143	100	2e-20	0.8
CW-autumn	AL_TUS_1950	54381212	FE524560	PGI.072705#TC73111	1.15211	0.0141981	TIGR_all_TC	PGI.072705#TC73111		TC73111	321	1e-85	0.94
CW-autumn	AL_TUS_1962	54380145	FE523493	Tyrosine-specific transport protein Tryptophan/tyrosine permease family protein	1.56213	0.00193444	uniprot	O22778_ARATH#O22778	Arabidopsis thaliana	O22778	111	8e-24	0.7
CW-autumn	AL_TUS_2012	54379547	FE522895	Latex cyanogenic beta glucosidase	1.80984	0.0459099	TIGR_all_TC	PGI.072705#TC74876		TC74876	488	e-136	0.98
CW-autumn	AL_TUS_2024	54380206	FE523554	PGI.072705#DR688051	1.69318	0.0365855	TIGR_all_TC	PGI.072705#DR688051		DR688051	585	e-165	0.99
CW-autumn	AL_TUS_2025	54379496	FE522844	T complex protein	1.48029	0.0441777	uniprot	Q5Z907_ORYSA#Q5Z907	Oryza sativa	Q5Z907	125	7e-28	0.88
CW-autumn	AL_TUS_2044	54375166	FE518514	Protein phosphatase 1, catalytic beta subunit	1.47536	0.0303959	TIGR_all_TC	PGI.072705#TC57396		TC57396	394	e-108	1
CW-autumn	AL_TUS_205	54377304	FE520652	ATP synthase subunit beta, mitochondrial precursor	0.935882	0.0473817	uniprot	ATPBM_NICPL#P17614	Nicotiana plumbaginifolia	P17614	544	e-153	0.93
CW-autumn	AL_TUS_2058	54381006	FE524354	Isp4 like protein	1.96881	0.0381237	TIGR_all_TC	PGI.072705#TC74419		TC74419	414	e-113	0.99
CW-autumn	AL_TUS_2070	54380984	FE524332	Hexokinase 1a	1.27842	0.0479019	TIGR_all_TC	PGI.072705#TC68103		TC68103	289	4e-76	0.97
CW-autumn	AL_TUS_2079	54379256	FE522604	UDP-sugar pyrophospharylase	0.768959	0.0504798	uniprot	Q5W915_PEA#Q5W915	Pisum sativum	Q5W915	95.1	8e-19	0.8
CW-autumn	AL_TUS_2080	54375039	FE518387	PGI.072705#TC74325	1.75738	0.012129	TIGR_all_TC	PGI.072705#TC74325		TC74325	387	e-105	0.97
CW-autumn	AL_TUS_2083	54376608	FE519956	PIR|H86247|H86247 protein T23J18.7	2.67256	0.017823	TIGR_all_TC	PGI.072705#TC66116		TC66116	462	e-128	0.99
CW-autumn	AL_TUS_2090	54381186	FE524534	PGI.072705#TC77300	2.32605	0.0432681	TIGR_all_TC	PGI.072705#TC77300		TC77300	295	6e-78	0.95
CW-autumn	AL_TUS_2094	54380461	FE523809	KED	1.22056	0.0260996	TIGR_all_TC	PGI.072705#TC77606		TC77606	460	e-127	0.95
CW-autumn	AL_TUS_2098	54376464	FE519812	Gb|AAF17687.1	1.28397	0.0368627	TIGR_all_TC	PGI.072705#TC59171		TC59171	137	3e-30	0.87
CW-autumn	AL_TUS_2105	54379454	FE522802	Predicted protein	1.7031	0.0496592	TIGR_all_TC	PGI.072705#TC73726		TC73726	321	1e-85	0.95
CW-autumn	AL_TUS_2114	54381180	FE524528	PGI.072705#TC74553	1.61024	0.0133093	TIGR_all_TC	PGI.072705#TC74553		TC74553	450	e-124	0.96
CW-autumn	AL_TUS_2121	54376259	FE519607	Lipid transfer protein-like	1.17488	0.0175386	TIGR_all_TC	PGI.072705#TC57911		TC57911	383	e-104	0.94
CW-autumn	AL_TUS_2123	54375333	FE518681	Mitochondrial aldehyde dehydrogenase ALDH2	1.7564	0.0235803	uniprot	Q93XI6_HORVU#Q93XI6	Hordeum vulgare	Q93XI6	98.2	9e-20	0.68
CW-autumn	AL_TUS_2135	54380979	FE524327	Cytochrome b5 isoform Cb5-B	1.72319	0.0364049	TIGR_all_TC	PGI.072705#TC66483		TC66483	186	4e-45	0.89
CW-autumn	AL_TUS_214	54378395	FE521743	Tonneau 2	1.26875	0.00711519	uniprot	Q65XE2_ORYSA#Q65XE2	Oryza sativa	Q65XE2	354	3e-96	0.88
CW-autumn	AL_TUS_2157	54379462	FE522810	T7M13.15 protein	1.26813	0.0140122	TIGR_all_TC	PGI.072705#TC66741		TC66741	400	e-109	0.98
CW-autumn	AL_TUS_2162	54379489	FE522837	HMG1/2-like protein SB11 protein	1.15208	0.0330743	TIGR_all_TC	PGI.072705#TC74187		TC74187	470	e-130	0.99
CW-autumn	AL_TUS_2167	54376397	FE519745	Tricholoma matsutake internal transcribed spacer 1	0.754679	0.0228929	TIGR_all_TC	MTGI.012605#TC106679		TC106679	145	1e-32	0.93
CW-autumn	AL_TUS_2173	54380703	FE524051	PGI.072705#TC66190	1.54979	0.0250982	TIGR_all_TC	PGI.072705#TC66190		TC66190	392	e-107	0.95
CW-autumn	AL_TUS_2175	54377531	FE520879	PGI.072705#TC62784	1.55692	0.0405173	TIGR_all_TC	PGI.072705#TC62784		TC62784	289	3e-76	0.89
CW-autumn	AL_TUS_2189	54380496	FE523844	Calcium/calmodulin-dependent protein kinase CaMK3,	1.66001	0.0386473	TIGR_all_TC	PGI.072705#TC75585		TC75585	416	e-114	1
CW-autumn	AL_TUS_2195	54376198	FE519546	PGI.072705#TC58114	1.82191	0.0130274	TIGR_all_TC	PGI.072705#TC58114		TC58114	196	3e-48	0.97
CW-autumn	AL_TUS_2205	54375169	FE518517	Beta 1,3 glucan synthase	2.59456	0.0427987	TIGR_all_TC	PGI.072705#TC61409		TC61409	321	9e-86	0.94
CW-autumn	AL_TUS_2208	54376317	FE519665	Transcription initiation factor IIB	1.38784	0.00303695	TIGR_all_TC	PGI.072705#TC66683		TC66683	377	e-102	1
CW-autumn	AL_TUS_2217	54375823	FE519171	Sucrose synthase	2.15337	0.0447132	TIGR_all_TC	PGI.072705#TC66154		TC66154	289	3e-76	1
CW-autumn	AL_TUS_2222	54381173	FE524521	At4g27270	1.26779	0.0480018	TIGR_all_TC	PGI.072705#TC65895		TC65895	165	1e-38	0.98
CW-autumn	AL_TUS_2237	54375199	FE518547	P18	1.91093	0.0337061	uniprot	Q6V9I5_SOLCH#Q6V9I5	Solanum chacoense	Q6V9I5	57.8	1e-07	0.61
CW-autumn	AL_TUS_2249	54375485	FE518833	Actin 7	2.15049	0.0478137	TIGR_all_TC	PGI.072705#TC75881		TC75881	274	2e-71	0.96
CW-autumn	AL_TUS_2260	54375190	FE518538	Transcription factor, CCAAT-binding, chain A	1.21701	0.0240427	TIGR_all_TC	PGI.072705#TC58844		TC58844	343	2e-92	0.99
CW-autumn	AL_TUS_2269	54374973	FE518321	SEC14-like protein	3.0361	0.0278695	TIGR_all_TC	PGI.072705#TC59594		TC59594	291	7e-77	0.98
CW-autumn	AL_TUS_227	54377795	FE521143	Rab1	1.07907	0.00927546	uniprot	Q1WDE8_PINPS#Q1WDE8	Pinus pinaster	Q1WDE8	325	2e-87	0.76
CW-autumn	AL_TUS_2306	54375597	FE518945	RALF	1.93744	0.0479449	TIGR_all_TC	PGI.072705#TC73894		TC73894	254	1e-65	1
CW-autumn	AL_TUS_2329	54380454	FE523802	O-linked N-acetyl glucosamine transferase	2.15672	0.0483965	TIGR_all_TC	PGI.072705#TC65921		TC65921	313	2e-83	0.99
CW-autumn	AL_TUS_2347	54375135	FE518483	Heat shock hsp20 protein-like	2.11	0.00751354	TIGR_all_TC	PGI.072705#TC70514		TC70514	168	4e-40	0.98
CW-autumn	AL_TUS_2372	54381196	FE524544	ATP citrate lyase a-subunit	2.15397	0.0236837	TIGR_all_TC	PGI.072705#TC73611		TC73611	192	3e-47	1
CW-autumn	AL_TUS_2373	54375184	FE518532	Serine/threonine kinase	1.44426	0.0370268	TIGR_all_TC	PGI.072705#TC74731		TC74731	131	7e-29	0.98
CW-autumn	AL_TUS_2394	54378059	FE521407	F8K4.17 protein	1.05499	0.0418771	TIGR_all_TC	PGI.072705#TC77065		TC77065	224	8e-57	0.97
CW-autumn	AL_TUS_2403	54380039	FE523387	PGI.072705#DR684741	1.73241	0.0262962	TIGR_all_TC	PGI.072705#DR684741		DR684741	107	1e-21	0.9
CW-autumn	AL_TUS_246	54377618	FE520966	Q1RWN6_MEDTR#Q1RWN6	1.60454	0.0485551	uniprot	Q1RWN6_MEDTR#Q1RWN6	Medicago truncatula	Q1RWN6	63.5	1e-08	0.34
CW-autumn	AL_TUS_289	54380951	FE524299	Lysine and histidine specific transporter protein	2.64718	0.0272606	uniprot	Q9SX98_ARATH#Q9SX98	Arabidopsis thaliana	Q9SX98	368	e-100	0.63
CW-autumn	AL_TUS_300	54378537	FE521885	MAP kinase-like protein	1.85803	0.0218864	uniprot	Q7Y236_GOSHI#Q7Y236	Gossypium hirsutum	Q7Y236	318	2e-85	0.68
CW-autumn	AL_TUS_302	54378402	FE521750	Pyruvate decarboxylase 1	1.43032	0.0180212	uniprot	Q84V95_LOTCO#Q84V95	Lotus corniculatus	Q84V95	403	e-111	0.79
CW-autumn	AL_TUS_303	54378469	FE521817	Os05g0214400	1.4031	0.00238255	uniprot	Q0DJY2_ORYSA#Q0DJY2	Oryza sativa	Q0DJY2	306	7e-82	0.64
CW-autumn	AL_TUS_308	54378420	FE521768	AMP-dependent synthetase and ligase	1.12523	0.012783	uniprot	Q1RZ28_MEDTR#Q1RZ28	Medicago truncatula	Q1RZ28	362	1e-98	0.68
CW-autumn	AL_TUS_337	54377275	FE520623	ATP-dependent RNA helicase	1.88225	0.0402186	uniprot	Q9FW67_ORYSA#Q9FW67	Oryza sativa	Q9FW67	450	e-125	0.8
CW-autumn	AL_TUS_351	54378441	FE521789	At3g09085	1.30633	0.0141034	uniprot	Q8LDK7_ARATH#Q8LDK7	Arabidopsis thaliana	Q8LDK7	112	1e-23	0.58
CW-autumn	AL_TUS_355	54378542	FE521890	PGI.072705#CF393272	1.6014	0.0278225	TIGR_all_TC	PGI.072705#CF393272		CF393272	726	0	0.99
CW-autumn	AL_TUS_356	54379694	FE523042	Q45NM5_MEDSA#Q45NM5	1.26802	0.0401986	uniprot	Q45NM5_MEDSA#Q45NM5	Medicago sativa	Q45NM5	108	2e-22	0.78
CW-autumn	AL_TUS_359	54376976	FE520324	Tubby-like protein	2.43123	0.0503152	TIGR_all_TC	PGI.072705#TC57828		TC57828	537	e-150	0.94
CW-autumn	AL_TUS_362	54381050	FE524398	At3g56740	1.71568	0.0381823	uniprot	Q9LET3_ARATH#Q9LET3	Arabidopsis thaliana	Q9LET3	59.7	1e-07	0.39
CW-autumn	AL_TUS_371	54378208	FE521556	At5g06480	1.82315	0.0230083	uniprot	Q9FG22_ARATH#Q9FG22	Arabidopsis thaliana	Q9FG22	130	5e-29	0.44
CW-autumn	AL_TUS_372	54378464	FE521812	PGI.072705#DR689021	3.28274	0.018918	TIGR_all_TC	PGI.072705#DR689021		DR689021	1219	0	0.97
CW-autumn	AL_TUS_375	54380846	FE524194	60S ribosomal protein L15	1.64168	0.00755595	uniprot	Q9S7A1_PICAB#Q9S7A1	Picea abies	Q9S7A1	102	2e-20	0.97
CW-autumn	AL_TUS_377	54379610	FE522958	Aminotransferase AGD2	1.18409	0.0445863	uniprot	Q93ZN9_ARATH#Q93ZN9	Arabidopsis thaliana	Q93ZN9	188	2e-46	0.59
CW-autumn	AL_TUS_383	54376410	FE519758	At3g60850	2.49303	0.0420652	uniprot	Q9LZX9_ARATH#Q9LZX9	Arabidopsis thaliana	Q9LZX9	81.3	5e-14	0.52
CW-autumn	AL_TUS_385	54377266	FE520614	Kinase-associated protein phosphatase	2.27929	0.0457377	uniprot	KAPP_ARATH#P46014	Arabidopsis thaliana	P46014	266	1e-69	0.57
CW-autumn	AL_TUS_391	54378842	FE522190	Os04g0612900	1.4356	0.00689896	uniprot	Q0JA73_ORYSA#Q0JA73	Oryza sativa	Q0JA73	87	8e-16	0.47
CW-autumn	AL_TUS_406	54376377	FE519725	Glyoxalase	1.6741	0.0471062	uniprot	Q75GB0_ORYSA#Q75GB0	Oryza sativa	Q75GB0	67.8	5e-10	0.39
CW-autumn	AL_TUS_408	54376783	FE520131	Phytochelatin synthetase-like	1.51105	0.0497735	uniprot	Q69F98_PHAVU#Q69F98	Phaseolus vulgaris	Q69F98	173	9e-42	0.71
CW-autumn	AL_TUS_418	54376631	FE519979	240 kDa antibody recognized protein	1.48465	0.0145895	TIGR_all_TC	PGI.072705#TC69170		TC69170	1199	0	0.97
CW-autumn	AL_TUS_419	54376666	FE520014	Anthranilate phosphoribosyltransferase	1.01378	0.0427214	uniprot	Q60EW9_ORYSA#Q60EW9	Oryza sativa	Q60EW9	269	1e-70	0.61
CW-autumn	AL_TUS_437	54376505	FE519853	OSIGBa0137L20.4 protein	1.07434	0.0530177	uniprot	Q01L96_ORYSA#Q01L96	Oryza sativa	Q01L96	294	3e-78	0.58
CW-autumn	AL_TUS_451	54376628	FE519976	PGI.072705#TC76185	0.849435	0.0335167	TIGR_all_TC	PGI.072705#TC76185		TC76185	1269	0	0.96
CW-autumn	AL_TUS_467	54378439	FE521787	PGI.072705#BX255058	1.69456	0.0132824	TIGR_all_TC	PGI.072705#BX255058		BX255058	143	2e-31	0.89
CW-autumn	AL_TUS_469	54378022	FE521370	Acetyl-CoA C-acyltransferase 3-ketoacyl-coa thiolase b EC 2.3.1.16	1.54125	0.0417629	uniprot	Q42918_MANIN#Q42918	Mangifera indica	Q42918	398	e-109	0.73
CW-autumn	AL_TUS_470	54376977	FE520325	Phragmoplast-associated kinesin-related protein 1-like protein	2.44281	0.0256884	uniprot	Q8L7Y8_ARATH#Q8L7Y8	Arabidopsis thaliana	Q8L7Y8	54.3	6e-06	0.27
CW-autumn	AL_TUS_475	54378442	FE521790	Tonneau 1b	2.29847	0.00672425	uniprot	Q2QYY5_ORYSA#Q2QYY5	Oryza sativa	Q2QYY5	240	6e-62	0.65
CW-autumn	AL_TUS_476	54377806	FE521154	2-phosphoglycerate kinase, putative, expressed	1.59257	0.0415242	uniprot	Q10T36_ORYSA#Q10T36	Oryza sativa	Q10T36	366	e-100	0.85
CW-autumn	AL_TUS_477	54378883	FE522231	Membrane protein	1.90875	0.0417925	uniprot	Q8H7W7_ORYSA#Q8H7W7	Oryza sativa	Q8H7W7	293	6e-78	0.58
CW-autumn	AL_TUS_479	54377666	FE521014	No apical meristem	1.05152	0.0191167	uniprot	Q8H045_ORYSA#Q8H045	Oryza sativa	Q8H045	256	1e-66	0.53
CW-autumn	AL_TUS_488	54378214	FE521562	Os01g0927300	0.843141	0.0386027	uniprot	Q0JGE7_ORYSA#Q0JGE7	Oryza sativa	Q0JGE7	85.9	2e-15	0.47
CW-autumn	AL_TUS_494	54380645	FE523993	Disease resistance gene	1.45409	0.0437274	uniprot	Q676U0_PINSY#Q676U0	Pinus sylvestris	Q676U0	137	4e-31	0.43
CW-autumn	AL_TUS_505	54377781	FE521129	Dehydroquinate synthase	0.834171	0.0488139	uniprot	Q651F0_ORYSA#Q651F0	Oryza sativa	Q651F0	184	4e-45	0.72
CW-autumn	AL_TUS_509	54380351	FE523699	Ser/Thr protein phosphatase family protein	1.57094	0.044323	uniprot	Q10I09_ORYSA#Q10I09	Oryza sativa	Q10I09	250	6e-65	0.66
CW-autumn	AL_TUS_520	54379128	FE522476	At1g27150	1.09009	0.00594536	uniprot	Q9ASW0_ARATH#Q9ASW0	Arabidopsis thaliana	Q9ASW0	138	3e-31	0.45
CW-autumn	AL_TUS_526	54379782	FE523130	DEAD/DEAH box helicase	0.767684	0.0447389	uniprot	Q6ATJ8_ORYSA#Q6ATJ8	Oryza sativa	Q6ATJ8	195	2e-48	0.58
CW-autumn	AL_TUS_532	54378839	FE522187	At4g34270	1.55148	0.00835376	uniprot	Q8VXY4_ARATH#Q8VXY4	Arabidopsis thaliana	Q8VXY4	120	9e-26	0.57
CW-autumn	AL_TUS_536	54378489	FE521837	Adenylosuccinate synthetase, chloroplast	2.37141	0.00602461	uniprot	Q10R17_ORYSA#Q10R17	Oryza sativa	Q10R17	436	e-121	0.74
CW-autumn	AL_TUS_543	54378431	FE521779	AT4g33210	2.28006	0.022529	uniprot	Q8S5N8_ORYSA#Q8S5N8	Oryza sativa	Q8S5N8	346	6e-94	0.59
CW-autumn	AL_TUS_545	54377696	FE521044	Os12g0286600	1.60649	0.0429756	uniprot	Q2QTQ5_ORYSA#Q2QTQ5	Oryza sativa	Q2QTQ5	60.8	6e-08	0.35
CW-autumn	AL_TUS_548	54378558	FE521906	Microtubial binding protein	0.650418	0.0262412	uniprot	Q6Z1D5_ORYSA#Q6Z1D5	Oryza sativa	Q6Z1D5	209	8e-53	0.86
CW-autumn	AL_TUS_555	54381239	FE524587	OSJNBb0016H12.27	1.32253	0.0454338	uniprot	Q84R33_ORYSA#Q84R33	Oryza sativa	Q84R33	140	6e-32	0.51
CW-autumn	AL_TUS_569	54379691	FE523039	1-aminocyclopropane-1-carboxylate deaminase	1.86708	0.0456774	uniprot	Q6ZHE5_ORYSA#Q6ZHE5	Oryza sativa	Q6ZHE5	347	4e-94	0.75
CW-autumn	AL_TUS_577	54381220	FE524568	Boron transporter 1	1.49832	0.00265734	uniprot	Q2QNH0_ORYSA#Q2QNH0	Oryza sativa	Q2QNH0	138	3e-31	0.44
CW-autumn	AL_TUS_581	54376948	FE520296	Multidrug resistance associated protein 1	1.67695	0.05029	uniprot	Q6Y3I1_MAIZE#Q6Y3I1	Zea mays	Q6Y3I1	60.8	6e-08	0.53
CW-autumn	AL_TUS_591	54381218	FE524566	QUAKING isoform 5-like	0.976884	0.0317704	uniprot	Q5N8G9_ORYSA#Q5N8G9	Oryza sativa	Q5N8G9	320	4e-86	0.71
CW-autumn	AL_TUS_602	54378870	FE522218	1-4-beta-mannan endohydrolase-like protein	1.55748	0.0200658	uniprot	Q9LZV3_ARATH#Q9LZV3	Arabidopsis thaliana	Q9LZV3	304	3e-81	0.59
CW-autumn	AL_TUS_603	54376670	FE520018	21 kD protein	2.12181	0.0364768	uniprot	O65011_PINRA#O65011	Pinus radiata	O65011	163	8e-39	0.55
CW-autumn	AL_TUS_611	54377101	FE520449	PGI.072705#DN612692	1.65906	0.047112	TIGR_all_TC	PGI.072705#DN612692		DN612692	569	e-160	0.96
CW-autumn	AL_TUS_62	54377252	FE520600	Q9AV95_SOYBN#Q9AV95	0.921035	0.0245158	uniprot	Q9AV95_SOYBN#Q9AV95	Glycine max	Q9AV95	132	2e-29	0.32
CW-autumn	AL_TUS_623	54380653	FE524001	At1g07080	1.87452	0.0218849	uniprot	Q93VQ6_ARATH#Q93VQ6	Arabidopsis thaliana	Q93VQ6	236	8e-61	0.56
CW-autumn	AL_TUS_624	54378722	FE522070	SGI.100604#TC3202	2.08433	0.042356	TIGR_all_TC	SGI.100604#TC3202		TC3202	202	2e-49	0.83
CW-autumn	AL_TUS_625	54376493	FE519841	Acid phosphatase	1.59134	0.0451943	uniprot	Q6L3Z9_SOLDE#Q6L3Z9	Solanum demissum	Q6L3Z9	107	7e-22	0.83
CW-autumn	AL_TUS_629	54377703	FE521051	CBL-interacting protein kinase 2	1.66822	0.0453228	uniprot	Q9LWM4_ORYSA#Q9LWM4	Oryza sativa	Q9LWM4	230	6e-59	0.52
CW-autumn	AL_TUS_646	54378871	FE522219	Transferrin	1.5009	0.0130881	uniprot	Q6UPC0_ACASC#Q6UPC0	Acanthopagrus schlegeli	Q6UPC0	102	2e-20	0.42
CW-autumn	AL_TUS_650	54379648	FE522996	Beta-adaptin-like protein	1.90581	0.0305668	uniprot	Q9SUS3_ARATH#Q9SUS3	Arabidopsis thaliana	Q9SUS3	415	e-114	0.89
CW-autumn	AL_TUS_656	54378695	FE522043	PGI.072705#TC66289	2.62362	0.0396938	TIGR_all_TC	PGI.072705#TC66289		TC66289	1501	0	0.98
CW-autumn	AL_TUS_658	54379500	FE522848	RNA-binding region RNP-1 RNA recognition motif	1.59611	0.0414193	uniprot	Q1SXU5_MEDTR#Q1SXU5	Medicago truncatula	Q1SXU5	104	4e-21	0.38
CW-autumn	AL_TUS_675	54377687	FE521035	AT5g14850	1.36038	0.0392671	uniprot	Q94A15_ARATH#Q94A15	Arabidopsis thaliana	Q94A15	130	6e-29	0.56
CW-autumn	AL_TUS_678	54379646	FE522994	235 kDa rhoptry protein-related	1.91535	0.0501541	TIGR_all_TC	PGI.072705#TC68817		TC68817	478	e-132	0.9
CW-autumn	AL_TUS_687	54380503	FE523851	Os01g0883900	2.4822	0.0325478	uniprot	Q0JH49_ORYSA#Q0JH49	Oryza sativa	Q0JH49	439	e-122	0.7
CW-autumn	AL_TUS_702	54380681	FE524029	3-glucanase	1.6148	0.0242792	uniprot	Q6JAD9_MAIZE#Q6JAD9	Zea mays	Q6JAD9	293	3e-78	0.63
CW-autumn	AL_TUS_705	54377721	FE521069	Oligouridylate binding protein	1.56817	0.0427845	uniprot	Q9M427_NICPL#Q9M427	Nicotiana plumbaginifolia	Q9M427	172	1e-41	0.68
CW-autumn	AL_TUS_708	54376344	FE519692	At3g03070	1.59119	0.0418087	uniprot	Q9M9M6_ARATH#Q9M9M6	Arabidopsis thaliana	Q9M9M6	134	4e-30	0.8
CW-autumn	AL_TUS_733	54376336	FE519684	Calcium dependent protein kinase	1.69111	0.050359	uniprot	Q8LPZ7_ORYSA#Q8LPZ7	Oryza sativa	Q8LPZ7	213	9e-54	0.66
CW-autumn	AL_TUS_739	54380877	FE524225	Os01g0844200	2.64603	0.00728667	uniprot	Q5N9W1_ORYSA#Q5N9W1	Oryza sativa	Q5N9W1	64.7	4e-09	0.65
CW-autumn	AL_TUS_748	54377548	FE520896	AAA-protein subdomain	1.36327	0.0329456	uniprot	Q1SUC0_MEDTR#Q1SUC0	Medicago truncatula	Q1SUC0	265	2e-69	0.98
CW-autumn	AL_TUS_750	54378481	FE521829	At2g42650	2.43029	0.0190256	uniprot	Q9LXT5_ARATH#Q9LXT5	Arabidopsis thaliana	Q9LXT5	96.3	1e-18	0.35
CW-autumn	AL_TUS_770	54378858	FE522206	PGI.072705#TC74597	1.40519	0.019837	TIGR_all_TC	PGI.072705#TC74597		TC74597	722	0	0.99
CW-autumn	AL_TUS_773	54377735	FE521083	Actin 3	0.573606	0.0326749	uniprot	Q6TYS1_PHYPA#Q6TYS1	Physcomitrella patens	Q6TYS1	326	7e-88	0.82
CW-autumn	AL_TUS_78	54377597	FE520945	PGI.072705#TC66909	2.76328	0.0396856	TIGR_all_TC	PGI.072705#TC66909		TC66909	1844	0	0.98
CW-autumn	AL_TUS_782	54378669	FE522017	At3g10320	1.27422	0.0183918	uniprot	Q9SS43_ARATH#Q9SS43	Arabidopsis thaliana	Q9SS43	190	6e-47	0.42
CW-autumn	AL_TUS_793	54376352	FE519700	5-enolpyruvylshikimate 3-phosphate synthase	1.90596	0.0396066	uniprot	Q30CZ8_FAGSY#Q30CZ8	Fagus sylvatica	Q30CZ8	330	4e-89	0.82
CW-autumn	AL_TUS_794	54376819	FE520167	Transmembrane protein	1.2031	0.0411911	TIGR_all_TC	PGI.072705#TC60010		TC60010	946	0	0.98
CW-autumn	AL_TUS_8	54379755	FE523103	PGI.072705#DR386652	0.980497	0.0440251	TIGR_all_TC	PGI.072705#DR386652		DR386652	1088	0	0.96
CW-autumn	AL_TUS_81	54378116	FE521464	Ca2+-transporting ATPase like protein	1.38123	0.00385543	uniprot	Q0WPI8_ARATH#Q0WPI8	Arabidopsis thaliana	Q0WPI8	457	e-127	0.77
CW-autumn	AL_TUS_815	54376754	FE520102	T24C20_80	1.9006	0.0459279	uniprot	Q9STR8_ARATH#Q9STR8	Arabidopsis thaliana	Q9STR8	132	1e-29	0.46
CW-autumn	AL_TUS_818	54377162	FE520510	Beta-alanine synthases	2.25312	0.0372302	uniprot	Q8H530_ORYSA#Q8H530	Oryza sativa	Q8H530	305	9e-82	0.84
CW-autumn	AL_TUS_821	54380906	FE524254	Mevalonate disphosphate decarboxylase	1.37916	0.00726574	uniprot	Q5UCT8_GINBI#Q5UCT8	Ginkgo biloba	Q5UCT8	191	2e-47	0.76
CW-autumn	AL_TUS_831	54378983	FE522331	Splicing factor SR1	2.02651	0.0351359	TIGR_all_TC	PGI.072705#TC58591		TC58591	1031	0	0.97
CW-autumn	AL_TUS_832	54381034	FE524382	EDS1	1.7293	0.0355507	uniprot	Q8LL12_TOBAC#Q8LL12	Nicotiana tabacum	Q8LL12	160	6e-38	0.4
CW-autumn	AL_TUS_834	54380352	FE523700	AT4g35230	2.4663	0.0243089	uniprot	Q944A7_ARATH#Q944A7	Arabidopsis thaliana	Q944A7	218	2e-55	0.82
CW-autumn	AL_TUS_835	54376326	FE519674	Ferredoxin	1.60387	0.0477508	uniprot	FER_CHLFR#P00247	Chlorogloeopsis fritschii	P00247	127	4e-28	0.82
CW-autumn	AL_TUS_847	54376973	FE520321	F10O3.17	2.78333	0.0225514	uniprot	Q9SA69_ARATH#Q9SA69	Arabidopsis thaliana	Q9SA69	177	5e-43	0.74
CW-autumn	AL_TUS_851	54379842	FE523190	At3g62390	1.1193	0.010729	uniprot	Q9LZQ1_ARATH#Q9LZQ1	Arabidopsis thaliana	Q9LZQ1	174	3e-42	0.42
CW-autumn	AL_TUS_853	54377608	FE520956	Pentatricopeptide (PPR) repeat-containing protein-like	2.08401	0.040864	TIGR_all_TC	PGI.072705#TC79722		TC79722	959	0	0.92
CW-autumn	AL_TUS_863	54376334	FE519682	Aminopeptidase like protein	1.95934	0.0384372	uniprot	Q8VZH2_ARATH#Q8VZH2	Arabidopsis thaliana	Q8VZH2	234	3e-60	0.6
CW-autumn	AL_TUS_868	54378476	FE521824	ATP synthase beta subunit/transcription termination factor rho-like	3.15205	0.0374938	uniprot	Q5ZC77_ORYSA#Q5ZC77	Oryza sativa	Q5ZC77	241	2e-62	0.7
CW-autumn	AL_TUS_873	54379680	FE523028	AT3g57880	2.06249	0.0468392	uniprot	Q94JQ8_ARATH#Q94JQ8	Arabidopsis thaliana	Q94JQ8	283	6e-75	0.74
CW-autumn	AL_TUS_879	54378053	FE521401	Aldehyde dehydrogenase	1.56606	0.0497836	uniprot	Q9LLR2_ORYSA#Q9LLR2	Oryza sativa	Q9LLR2	206	7e-52	0.61
CW-autumn	AL_TUS_880	54380974	FE524322	Uclacyanin 3	1.43331	0.0282226	uniprot	Q6H8G6_ORYSA#Q6H8G6	Oryza sativa	Q6H8G6	97.4	5e-19	0.5
CW-autumn	AL_TUS_883	54378513	FE521861	Actin depolymerizing factor	2.16691	0.0338151	uniprot	ADF_VITVI#Q8SAG3	Vitis vinifera	Q8SAG3	243	7e-63	0.79
CW-autumn	AL_TUS_889	54378548	FE521896	Q2PEU8_TRIPR#Q2PEU8	2.09101	0.0249124	uniprot	Q2PEU8_TRIPR#Q2PEU8	Trifolium pratense	Q2PEU8	233	4e-60	0.8
CW-autumn	AL_TUS_892	54377759	FE521107	Gb|AAF26010.1	1.79487	0.0534458	TIGR_all_TC	PGI.072705#TC59392		TC59392	1243	0	0.98
CW-autumn	AL_TUS_904	54380721	FE524069	Os05g0389600	2.41292	0.032064	uniprot	Q6I5Y1_ORYSA#Q6I5Y1	Oryza sativa	Q6I5Y1	146	9e-34	0.58
CW-autumn	AL_TUS_905	54380967	FE524315	OJ1448_G06.2	1.44215	0.0449635	uniprot	Q6Z7L6_ORYSA#Q6Z7L6	Oryza sativa	Q6Z7L6	71.2	4e-11	0.85
CW-autumn	AL_TUS_913	54376872	FE520220	At2g41970	1.88818	0.0507629	uniprot	P93749_ARATH#P93749	Arabidopsis thaliana	P93749	66.6	9e-10	0.44
CW-autumn	AL_TUS_94	54378187	FE521535	PyrE protein	1.29919	0.00955528	TIGR_all_TC	PGI.072705#TC74203		TC74203	1626	0	0.98
CW-autumn	AL_TUS_943	54377584	FE520932	Sulfate transporter 2	1.75953	0.0242148	TIGR_all_TC	PGI.072705#TC61084		TC61084	898	0	0.97
CW-autumn	AL_TUS_960	54377988	FE521336	Q2PF38_TRIPR#Q2PF38	2.17335	0.01109	uniprot	Q2PF38_TRIPR#Q2PF38	Trifolium pratense	Q2PF38	188	1e-46	0.5
CW-autumn	AL_TUS_965	54378536	FE521884	ALY protein	2.71819	0.0443668	uniprot	Q1MSG9_NICBE#Q1MSG9	Nicotiana benthamiana	Q1MSG9	91.7	2e-17	0.42
CW-autumn	AL_TUS_977	54381031	FE524379	EREBP-3 homolog	2.55269	0.0213752	TIGR_all_TC	PGI.072705#TC65659		TC65659	791	0	0.99
CW-autumn	AL_TUS_981	54377967	FE521315	Actin filament bundling protein P-115-ABP	1.53883	0.0160285	uniprot	Q7Y0V3_LILLO#Q7Y0V3	Lilium longiflorum	Q7Y0V3	176	6e-43	0.51
CW-autumn	AL_TUS_989	54376332	FE519680	At4g26850	1.49966	0.0414191	uniprot	Q8RWE8_ARATH#Q8RWE8	Arabidopsis thaliana	Q8RWE8	304	2e-81	0.7
CW-autumn	AL_TUS_997	54376874	FE520222	F18O14.22	1.15337	0.0332134	uniprot	Q9LLI0_PHALU#Q9LLI0	Phaseolus lunatus	Q9LLI0	382	e-105	0.82
CW-autumn	TUC_2	64520652	GO269362	40S ribosomal protein S17-like	1.77786	0.0451153	uniprot	Q3HRX4_SOLTU#Q3HRX4	Solanum tuberosum	Q3HRX4	56.6	3e-07	0.54
CW-autumn	TUC_20	54375020	FE518368	Ethylene-forming enzyme	1.51399	0.041094	TIGR_all_TC	PGI.072705#TC65149		TC65149	159	5e-37	0.97
CW-autumn	TUC_25	64520826	GO269536	Light-inducible protein ATLS1	1.64784	0.0392549	TIGR_all_TC	PGI.072705#TC73214		TC73214	442	e-121	0.89
CW-autumn	TUC_7	54378064	FE521412	Beta-galactosidase	1.65097	0.0544425	uniprot	Q8FKG6_ECOL6#Q8FKG6	Escherichia coli O6	Q8FKG6	334	7e-91	0.97
CW-autumn	TUS_102	54378061	FE521409	Microtubule-associated protein EB1-like protein	1.47899	0.00918459	TIGR_all_TC	PGI.072705#TC76209		TC76209	1086	0	0.95
CW-autumn	TUS_110	64520687	GO269397	DadA protein	1.48582	0.0373961	TIGR_all_TC	PGI.072705#CF402041		CF402041	141	3e-31	0.81
CW-autumn	TUS_116	64520660	GO269370	A2ZXF8	0.623741	0.00223817	uniprot	A2ZXF8_ORYSA#A2ZXF8	Oryza sativa	A2ZXF8	93.6	7e-18	0.42
CW-autumn	TUS_118	64520744	GO269454	A3A9G2	1.27284	0.0178401	uniprot	A3A9G2_ORYSA#A3A9G2	Oryza sativa	A3A9G2	68.6	1e-10	0.68
CW-autumn	TUS_14	64520716	GO269426	Benzoyl CoA benzoic acid benzoyltransferase	1.69934	0.0443692	uniprot	Q2PF15_9LAMI#Q2PF15	Lamiales	Q2PF15	102	8e-21	0.33
CW-autumn	TUS_17	64520831	GO269541	ATP-dependent Clp protease ATP-binding subunit clpA CD4B,chloroplast,	1.12483	0.0357787	uniprot	Q2QVG9_ORYSA#Q2QVG9	Oryza sativa	Q2QVG9	67	2e-10	0.84
CW-autumn	TUS_18			Quinone reductase 2	1.27281	0.0128516	uniprot	Q5EI63_TRIMO#Q5EI63	Triticum monococcum	Q5EI63	59.7	8e-08	0.37
CW-autumn	TUS_20	64520640	GO269350	Ribosomal protein L6	1.41899	0.0259805	uniprot	Q5I7L4_WHEAT#Q5I7L4	Triticum aestivum	Q5I7L4	84	2e-15	0.41
CW-autumn	TUS_24	64520743	GO269453	Fiber polyubiquitin	3.07859	0.0173877	uniprot	Q6UA12_GOSBA#Q6UA12	Gossypium barbadense	Q6UA12	122	8e-27	0.73
CW-autumn	TUS_36	64520815	GO269525	Blue copper protein	2.23469	0.0468224	uniprot	Q8VY59_ARATH#Q8VY59	Arabidopsis thaliana	Q8VY59	55.1	2e-06	0.33
CW-autumn	TUS_43	64520749	GO269459	14-3-3 protein	1.73771	0.0428837	uniprot	Q9LKK9_9ROSI#Q9LKK9	rosids	Q9LKK9	284	3e-75	0.77
CW-autumn	TUS_51	64520761	GO269471	Proteinase-like protein	1.06122	0.023253	uniprot	Q9SZV5_ARATH#Q9SZV5	Arabidopsis thaliana	Q9SZV5	109	2e-22	0.72
CW-autumn	TUS_9	64520655	GO269365	Mitochondrial elongation factor Tu	1.52578	0.045273	uniprot	Q0WUV8_ARATH#Q0WUV8	Arabidopsis thaliana	Q0WUV8	56.6	3e-07	0.6
CW-autumn	TUS_92	64520721	GO269431	PGI.072705#TC70271	1.46709	0.0386106	TIGR_all_TC	PGI.072705#TC70271		TC70271	95.6	2e-17	0.87
CW-autumn	MWE12B5	54377697	FE521045	Arabinogalactan-like	1.46595	0.0457594	uniprot	Q41072_PINTA#Q41072	Pinus taeda	Q41072	147	1e-33	0.49
CW-autumn	MWE11A2	54378117	FE521465	Ascorbate peroxidase	1.93785	0.0444133	uniprot	Q6RY58_PINPS#Q6RY58	Pinus pinaster	Q6RY58	471	e-131	0.93
CW-autumn	JWLwA8	54376944	FE520292	Auxin-induced protein	1.58716	0.0434067	uniprot	Q8GU32_PINPS#Q8GU32	Pinus pinaster	Q8GU32	297	2e-79	0.96
CW-autumn	COMT	COMT	COMT	Caffeic acid ortho-methyltransferase, COMT	1.57116	0.0143215
CW-autumn	JWLrG2	54375230	FE518578	CesA7	1.46433	0.0412186	uniprot	Q4VWX0_PINRA#Q4VWX0	Pinus radiata	Q4VWX0	725	0	0.83
CW-autumn	PAL	PAL	PAL	Phenylalanine ammonia-lyase	1.63464	0.049573
CW-autumn	TWL35F5	54376081	FE519429	Xyloglucan endotransglucosylase/hydrolase	1.44501	0.0467196	TIGR_all_TC	PGI.072705#TC58054		TC58054	799	0	0.98
CW-spring	AL_TUC_108	54375315	FE518663	Proteasome chain protein	1.93599	0.044501	uniprot	Q2HIJ3_ARATH#Q2HIJ3	Arabidopsis thaliana	Q2HIJ3	309	1e-82	0.78
CW-spring	AL_TUC_121	54380510	FE523858	Dehydration-responsive protein-like	1.53373	0.0375683	uniprot	Q5VRG9_ORYSA#Q5VRG9	Oryza sativa	Q5VRG9	189	2e-46	0.69
CW-spring	AL_TUC_123	54379527	FE522875	Thioredoxin domain 2	1.86601	0.044871	uniprot	Q1T4Z3_MEDTR#Q1T4Z3	Medicago truncatula	Q1T4Z3	352	1e-95	0.65
CW-spring	AL_TUC_129	54377805	FE521153	Competence induced protein	1.73234	0.0436772	TIGR_all_TC	PGI.072705#TC73928		TC73928	759	0	0.91
CW-spring	AL_TUC_131	54380312	FE523660	Os05g0498700	0.966791	0.0165773	uniprot	Q38HW1_SOLTU#Q38HW1	Solanum tuberosum	Q38HW1	295	2e-78	0.58
CW-spring	AL_TUC_132	54376024	FE519372	PGI.072705#CF665708	1.68842	0.03942	TIGR_all_TC	PGI.072705#CF665708		CF665708	755	0	0.99
CW-spring	AL_TUC_133	54377473	FE520821	Q1SEK2_MEDTR#Q1SEK2	1.69105	0.0412869	uniprot	Q1SEK2_MEDTR#Q1SEK2	Medicago truncatula	Q1SEK2	107	7e-22	0.42
CW-spring	AL_TUC_139	54377713	FE521061	ADP-ribosylation factor-like protein	1.65833	0.0393657	uniprot	Q9M1P5_ARATH#Q9M1P5	Arabidopsis thaliana	Q9M1P5	256	6e-67	1
CW-spring	AL_TUC_142	54379170	FE522518	Cysteine proteinase inhibitor	1.83326	0.0306105	uniprot	O04720_SOYBN#O04720	Glycine max	O04720	137	5e-31	0.62
CW-spring	AL_TUC_145	54375115	FE518463	Ozone-responsive stress-related protein-like	1.60044	0.036515	uniprot	Q9LWT2_ORYSA#Q9LWT2	Oryza sativa	Q9LWT2	97.1	2e-19	0.75
CW-spring	AL_TUC_146	54376809	FE520157	Desiccation-related protein	1.76562	0.0451171	uniprot	Q8LAU8_ARATH#Q8LAU8	Arabidopsis thaliana	Q8LAU8	128	3e-28	0.63
CW-spring	AL_TUC_151	54375892	FE519240	Bax inhibitor-1 like	1.5815	0.0356394	uniprot	Q8LAY4_ARATH#Q8LAY4	Arabidopsis thaliana	Q8LAY4	223	1e-56	0.5
CW-spring	AL_TUC_152	54377717	FE521065	Down-regulated in metastasis	2.05426	0.034625	uniprot	Q1SA28_MEDTR#Q1SA28	Medicago truncatula	Q1SA28	151	3e-35	0.58
CW-spring	AL_TUC_154	54380810	FE524158	OSIGBa0147H17.4	1.57489	0.042481	uniprot	Q01JW9_ORYSA#Q01JW9	Oryza sativa	Q01JW9	70.9	5e-11	0.57
CW-spring	AL_TUC_158	54377763	FE521111	At1g64650	1.80653	0.0436301	uniprot	Q6NLR2_ARATH#Q6NLR2	Arabidopsis thaliana	Q6NLR2	319	1e-85	0.69
CW-spring	AL_TUC_162	54376738	FE520086	Calmodulin	1.43303	0.0437129	uniprot	Q6LEG8_SOYBN#Q6LEG8	Glycine max	Q6LEG8	291	2e-77	0.97
CW-spring	AL_TUC_163	54375960	FE519308	60S ribosomal protein L30	1.15464	0.0306271	uniprot	RL30_LUPLU#O49884	Lupinus luteus	O49884	203	5e-51	0.85
CW-spring	AL_TUC_164	54378885	FE522233	Amino acid selective channel protein	1.63823	0.0275628	uniprot	Q65XV6_ORYSA#Q65XV6	Oryza sativa	Q65XV6	176	1e-42	0.57
CW-spring	AL_TUC_165	54377939	FE521287	Clavata-like receptor	1.07571	0.0477193	uniprot	Q19AV8_PICGL#Q19AV8	Picea glauca	Q19AV8	772	0	0.93
CW-spring	AL_TUC_168	54375812	FE519160	Cell death-related protein	1.46533	0.0336871	TIGR_all_TC	PGI.072705#TC67127		TC67127	430	e-118	0.97
CW-spring	AL_TUC_169	54380680	FE524028	PGI.072705#TC74960	1.72215	0.0483104	TIGR_all_TC	PGI.072705#TC74960		TC74960	456	e-126	0.99
CW-spring	AL_TUC_172	54376861	FE520209	Phosphoenolpyruvate carboxykinase	1.31856	0.0369447	uniprot	Q5KQS7_9POAL#Q5KQS7	Poales	Q5KQS7	441	e-122	0.85
CW-spring	AL_TUC_18	54380105	FE523453	Zinc finger A20 and AN1 domains-containing protein	0.805718	0.049195	uniprot	ZF2N1_ARATH#Q6NNI8	Arabidopsis thaliana	Q6NNI8	153	7e-36	0.5
CW-spring	AL_TUC_189	54376525	FE519873	Gb	1.3245	0.0462728	uniprot	Q9FHM9_ARATH#Q9FHM9	Arabidopsis thaliana	Q9FHM9	414	e-114	0.6
CW-spring	AL_TUC_198	54380350	FE523698	Q9LEN5_CICAR#Q9LEN5	1.88512	0.0322841	uniprot	Q9LEN5_CICAR#Q9LEN5	Cicer arietinum	Q9LEN5	420	e-116	0.63
CW-spring	AL_TUC_201	54381197	FE524545	Cytochrome c oxidase subunit Vb	1.62163	0.0442965	uniprot	P92683_ORYSA#P92683	Oryza sativa	P92683	124	1e-26	0.79
CW-spring	AL_TUC_203	54380389	FE523737	Ppase	1.61903	0.036353	uniprot	Q6R4U3_HEVBR#Q6R4U3	Hevea brasiliensis	Q6R4U3	544	e-153	0.97
CW-spring	AL_TUC_208	54378120	FE521468	Profilin-1	1.31014	0.0366136	uniprot	PROF1_RICCO#O82572	Ricinus communis	O82572	229	1e-58	0.82
CW-spring	AL_TUC_209	54374990	FE518338	Class III HD-Zip protein HDZ31	1.46119	0.0407379	uniprot	Q0Q421_PINTA#Q0Q421	Pinus taeda	Q0Q421	872	0	0.93
CW-spring	AL_TUC_211	54380857	FE524205	RNA recognition motif family protein	1.59533	0.0227405	uniprot	Q2QQ97_ORYSA#Q2QQ97	Oryza sativa	Q2QQ97	120	5e-26	0.63
CW-spring	AL_TUC_213	54374930	FE518278	Metallothionein-like protein class II	1.76527	0.0428882	uniprot	Q3ZDJ3_PICAB#Q3ZDJ3	Picea abies	Q3ZDJ3	70.9	4e-11	0.61
CW-spring	AL_TUC_217	54376618	FE519966	Tubulin Beta	1.94397	0.0366318	uniprot	Q93Y15_ARATH#Q93Y15	Arabidopsis thaliana	Q93Y15	122	5e-27	0.98
CW-spring	AL_TUC_22	54375473	FE518821	Osr40g3 protein	1.55185	0.0393895	TIGR_all_TC	PGI.072705#TC65316		TC65316	287	1e-75	1
CW-spring	AL_TUC_223	54377214	FE520562	Variant SH3 domain containing protein	1.05689	0.0318162	uniprot	Q10NK5_ORYSA#Q10NK5	Oryza sativa	Q10NK5	131	6e-29	0.45
CW-spring	AL_TUC_224	54380851	FE524199	Phytochrome	1.34675	0.0438614	uniprot	PHY_PINSY#Q41046	Pinus sylvestris	Q41046	52.8	1e-05	0.96
CW-spring	AL_TUC_225	54376796	FE520144	At1g66330	1.23889	0.0270549	uniprot	Q8VZ77_ARATH#Q8VZ77	Arabidopsis thaliana	Q8VZ77	98.6	2e-19	0.61
CW-spring	AL_TUC_228	54376133	FE519481	At3g52500	1.79812	0.0364305	uniprot	Q9SVD1_ARATH#Q9SVD1	Arabidopsis thaliana	Q9SVD1	103	4e-21	0.38
CW-spring	AL_TUC_23	54380795	FE524143	Mitochondrial import inner membrane translocase, subunit Tim17/22	1.91647	0.00961266	uniprot	Q1RUS2_MEDTR#Q1RUS2	Medicago truncatula	Q1RUS2	85.5	1e-15	0.39
CW-spring	AL_TUC_231	54377783	FE521131	Ubiquinol-cytochrome c reductase-like protein	2.36335	0.0481203	uniprot	Q9LXJ2_ARATH#Q9LXJ2	Arabidopsis thaliana	Q9LXJ2	92.8	1e-17	0.71
CW-spring	AL_TUC_240	54378971	FE522319	Sugar transporter	1.36279	0.0274567	uniprot	Q2R0I8_ORYSA#Q2R0I8	Oryza sativa	Q2R0I8	97.1	8e-19	0.34
CW-spring	AL_TUC_241	54377534	FE520882	Splicing factor, arginine/serine-rich 7	2.47605	0.0287333	uniprot	Q69KL9_ORYSA#Q69KL9	Oryza sativa	Q69KL9	173	1e-41	0.51
CW-spring	AL_TUC_242	54379079	FE522427	Coronatine-insensitive 1	0.759705	0.016307	uniprot	Q6Y9P5_ORYSA#Q6Y9P5	Oryza sativa	Q6Y9P5	87	1e-15	0.58
CW-spring	AL_TUC_243	54378721	FE522069	Mannitol dehydrogenase	1.00585	0.0412256	uniprot	MTDH_FRAAN#Q9ZRF1	Fragaria ananassa	Q9ZRF1	410	e-113	0.57
CW-spring	AL_TUC_247	54379099	FE522447	At3g12180	0.862912	0.043468	uniprot	Q9C7D7_ARATH#Q9C7D7	Arabidopsis thaliana	Q9C7D7	90.9	7e-17	0.44
CW-spring	AL_TUC_25	54376321	FE519669	Methyltransferase	1.94811	0.000592199	uniprot	Q1SBL8_MEDTR#Q1SBL8	Medicago truncatula	Q1SBL8	268	2e-70	0.79
CW-spring	AL_TUC_250	54376939	FE520287	Beta-1,4-mannan synthase	2.52728	0.0452987	uniprot	Q6UDF0_CYATE#Q6UDF0	Cyamopsis tetragonoloba	Q6UDF0	197	3e-49	0.69
CW-spring	AL_TUC_253	54375302	FE518650	Cinnamoyl CoA reductase-like protein, CCR	1.17972	0.0431605	TIGR_all_TC	PGI.072705#TC65205		TC65205	1108	0	0.99
CW-spring	AL_TUC_26	54380608	FE523956	ABC transporter, ATP-binding protein	1.68409	0.0456035	TIGR_all_TC	PGI.072705#CR394205		CR394205	712	0	0.94
CW-spring	AL_TUC_263	54377732	FE521080	Mitochondrial transcription termination factor-like	1.51159	0.0213589	uniprot	Q6Z8L0_ORYSA#Q6Z8L0	Oryza sativa	Q6Z8L0	94	7e-18	0.25
CW-spring	AL_TUC_266	54379671	FE523019	Rab geranylgeranyl transferase	0.893929	0.0197678	uniprot	Q653U7_ORYSA#Q653U7	Oryza sativa	Q653U7	323	1e-86	0.47
CW-spring	AL_TUC_267	54379809	FE523157	Phosphoserine phosphatase, chloroplast precursor	1.93639	0.0490865	uniprot	SERB_ARATH#O82796	Arabidopsis thaliana	O82796	328	3e-88	0.66
CW-spring	AL_TUC_269	54377685	FE521033	Serine/threonine kinase BRI1-like 2 precursor	2.41234	0.021776	uniprot	BRL2_ARATH#Q9ZPS9	Arabidopsis thaliana	Q9ZPS9	275	2e-72	0.7
CW-spring	AL_TUC_27	54378517	FE521865	24 kDa seed maturation protein	2.19566	0.0396808	uniprot	Q8S2K0_ORYSA#Q8S2K0	Oryza sativa	Q8S2K0	176	4e-43	0.5
CW-spring	AL_TUC_279	54375766	FE519114	Integral membrane protein	1.06767	0.0315579	uniprot	Q6ZCE6_ORYSA#Q6ZCE6	Oryza sativa	Q6ZCE6	102	1e-20	0.53
CW-spring	AL_TUC_281	54375457	FE518805	ATP citrate lyase	1.2502	0.0415846	uniprot	Q9C522_ARATH#Q9C522	Arabidopsis thaliana	Q9C522	190	3e-47	0.92
CW-spring	AL_TUC_282	54375373	FE518721	Q9SI36_ARATH#Q9SI36	2.40098	0.0113015	uniprot	Q9SI36_ARATH#Q9SI36	Arabidopsis thaliana	Q9SI36	191	6e-47	0.68
CW-spring	AL_TUC_285	54378654	FE522002	Fatty acid hydroxylase	1.54075	0.0460395	uniprot	Q1S4X4_MEDTR#Q1S4X4	Medicago truncatula	Q1S4X4	323	4e-87	0.61
CW-spring	AL_TUC_286	54377272	FE520620	G9-6	1.23789	0.0415747	uniprot	Q6RZV9_MUSAC#Q6RZV9	Musa acuminata	Q6RZV9	167	5e-40	0.51
CW-spring	AL_TUC_288	54378357	FE521705	At4g33990	1.77872	0.0449356	uniprot	O81767_ARATH#O81767	Arabidopsis thaliana	O81767	70.9	6e-11	0.5
CW-spring	AL_TUC_29	54379475	FE522823	At1g49510	1.24775	0.0149414	uniprot	Q9XIB8_ARATH#Q9XIB8	Arabidopsis thaliana	Q9XIB8	99	2e-19	0.36
CW-spring	AL_TUC_290	54377555	FE520903	At1g11480	1.32952	0.043715	TIGR_all_TC	PGI.072705#TC75374		TC75374	799	0	0.97
CW-spring	AL_TUC_291	54379742	FE523090	Molybdenum cofactor sulfurase protein-like	1.66557	0.0406243	uniprot	Q653D7_ORYSA#Q653D7	Oryza sativa	Q653D7	173	8e-42	0.47
CW-spring	AL_TUC_292	54381010	FE524358	Poly(A)-binding protein	1.58787	0.0332269	TIGR_all_TC	PGI.072705#TC68547		TC68547	498	e-138	0.99
CW-spring	AL_TUC_294	54378672	FE522020	Class III HD-Zip protein HDZ34	1.61907	0.051	uniprot	Q0Q418_PINTA#Q0Q418	Pinus taeda	Q0Q418	517	e-145	0.9
CW-spring	AL_TUC_298	54381126	FE524474	Eukaryotic translation initiation factor 5A	1.85814	0.0490352	uniprot	IF5A_SENVE#Q9SC12	Senecio vernalis	Q9SC12	224	2e-57	0.93
CW-spring	AL_TUC_300	54376702	FE520050	P0 myelin prepeptide	1.98058	0.0322872	TIGR_all_TC	PGI.072705#TC59290		TC59290	969	0	0.94
CW-spring	AL_TUC_312	54378324	FE521672	40S ribosomal protein S20-2	0.834916	0.0397993	uniprot	RS202_ARATH#Q9STY6	Arabidopsis thaliana	Q9STY6	205	1e-51	0.83
CW-spring	AL_TUC_321	54380163	FE523511	Cell division cycle protein 48	1.06372	0.0405429	uniprot	Q10RP0_ORYSA#Q10RP0	Oryza sativa	Q10RP0	153	3e-36	0.69
CW-spring	AL_TUC_329	54380966	FE524314	Cycloartenol synthase	1.46629	0.0449247	uniprot	Q9FQM1_ABIMA#Q9FQM1	Abies magnifica	Q9FQM1	288	9e-77	0.91
CW-spring	AL_TUC_336	54375826	FE519174	At2g46510	1.06151	0.0452586	TIGR_all_TC	PGI.072705#TC76078		TC76078	418	e-115	0.96
CW-spring	AL_TUC_348	54377546	FE520894	Flavonoid 3'-hydroxylase	1.63255	0.0463023	uniprot	Q8RVJ5_PINPS#Q8RVJ5	Pinus pinaster	Q8RVJ5	140	3e-32	0.53
CW-spring	AL_TUC_350	54380999	FE524347	DEAD box protein P68	1.40474	0.035243	uniprot	Q9LKL6_PEA#Q9LKL6	Pisum sativum	Q9LKL6	169	1e-40	0.56
CW-spring	AL_TUC_357	54380935	FE524283	Dehydrin	1.41529	0.0364879	uniprot	Q8H0M7_PINSY#Q8H0M7	Pinus sylvestris	Q8H0M7	105	7e-22	0.59
CW-spring	AL_TUC_363	54376790	FE520138	SGI.100604#CO473180	1.30486	0.0307078	TIGR_all_TC	SGI.100604#CO473180		CO473180	874	0	0.92
CW-spring	AL_TUC_369	54376392	FE519740	Protein translation factor SUI1 homolog 1	1.83237	0.000950422	uniprot	Q8RVJ0_PINPS#Q8RVJ0	Pinus pinaster	Q8RVJ0	229	7e-59	1
CW-spring	AL_TUC_375	54380055	FE523403	Phenylpropenal double-bond reductase	1.7749	0.0480731	uniprot	Q0PIN2_PINTA#Q0PIN2	Pinus taeda	Q0PIN2	330	3e-89	0.87
CW-spring	AL_TUC_378	54378872	FE522220	DSBA oxidoreductase	1.84411	0.0410589	uniprot	Q1SAA8_MEDTR#Q1SAA8	Medicago truncatula	Q1SAA8	242	1e-62	0.51
CW-spring	AL_TUC_381	54378340	FE521688	GPRP	1.16751	0.0217872	TIGR_all_TC	PGI.072705#TC73396		TC73396	1675	0	0.98
CW-spring	AL_TUC_384	54378256	FE521604	Enolase 1	1.52002	0.0410635	uniprot	ENO1_HEVBR#Q9LEJ0	Hevea brasiliensis	Q9LEJ0	516	e-145	0.89
CW-spring	AL_TUC_386	54380676	FE524024	CTP:phosphorylcholine cytidylyltransferase	1.18331	0.0390193	uniprot	Q7EYE4_ORYSA#Q7EYE4	Oryza sativa	Q7EYE4	187	5e-46	0.72
CW-spring	AL_TUC_395	54375318	FE518666	Acidic ribosomal protein	1.41023	0.0504291	uniprot	Q677G0_HYAOR#Q677G0	Hyacinthus orientalis	Q677G0	85.5	1e-15	0.46
CW-spring	AL_TUC_396	54379655	FE523003	Serine hydroxymethyltransferase, mitochondrial,	1.10213	0.0158167	uniprot	Q2R4Y7_ORYSA#Q2R4Y7	Oryza sativa	Q2R4Y7	297	4e-79	0.78
CW-spring	AL_TUC_399	54379375	FE522723	Ribosomal protein S3	2.12792	0.0371408	uniprot	Q1S8Y4_MEDTR#Q1S8Y4	Medicago truncatula	Q1S8Y4	176	7e-43	0.93
CW-spring	AL_TUC_403	54377323	FE520671	Os08g0162100	2.62001	0.0465299	uniprot	Q0J7U6_ORYSA#Q0J7U6	Oryza sativa	Q0J7U6	287	5e-76	0.63
CW-spring	AL_TUC_406	54375578	FE518926	Ribosomal protein S5, bacterial and organelle form	1.67825	0.0463634	uniprot	Q1SLE0_MEDTR#Q1SLE0	Medicago truncatula	Q1SLE0	417	e-115	0.92
CW-spring	AL_TUC_407	54375843	FE519191	60S ribosomal protein L21	1.61169	0.0214721	uniprot	Q10RZ3_ORYSA#Q10RZ3	Oryza sativa	Q10RZ3	298	2e-79	0.84
CW-spring	AL_TUC_409	54381216	FE524564	E1 protein and Def2/Der2 allergen	2.1499	0.0405545	uniprot	Q1S608_MEDTR#Q1S608	Medicago truncatula	Q1S608	146	2e-33	0.56
CW-spring	AL_TUC_413	54376669	FE520017	At3g01040	1.49567	0.0280448	uniprot	Q0WV13_ARATH#Q0WV13	Arabidopsis thaliana	Q0WV13	582	e-164	0.64
CW-spring	AL_TUC_415	54376329	FE519677	Blue copper protein	1.94437	0.0423344	uniprot	Q8LED5_ARATH#Q8LED5	Arabidopsis thaliana	Q8LED5	137	7e-31	0.59
CW-spring	AL_TUC_420	54375728	FE519076	SCF ubiquitin ligase	1.31216	0.0381241	uniprot	Q3ZDI8_PICAB#Q3ZDI8	Picea abies	Q3ZDI8	275	4e-72	0.97
CW-spring	AL_TUC_422	54378657	FE522005	Transaldolase-like protein	1.25356	0.0427007	uniprot	Q38HS6_SOLTU#Q38HS6	Solanum tuberosum	Q38HS6	546	e-154	0.71
CW-spring	AL_TUC_426	54375158	FE518506	60S ribosomal protein L34	1.46472	0.0475343	uniprot	Q6L414_SOLDE#Q6L414	Solanum demissum	Q6L414	177	8e-43	0.9
CW-spring	AL_TUC_430	54377528	FE520876	Expansin,Ripening-related	1.97255	0.0397664	uniprot	Q06BI7_CUCME#Q06BI7	Cucumis melo	Q06BI7	451	e-125	0.83
CW-spring	AL_TUC_432	54376989	FE520337	Nucleotide-sugar dehydratase	1.69173	0.0439017	uniprot	Q9ZV36_ARATH#Q9ZV36	Arabidopsis thaliana	Q9ZV36	587	e-166	0.82
CW-spring	AL_TUC_434	54377770	FE521118	70 kDa heat shock cognate protein 3	1.58632	0.0385104	uniprot	Q5QHT2_9FABA#Q5QHT2	Fabales	Q5QHT2	369	e-101	0.85
CW-spring	AL_TUC_444	54377543	FE520891	Thaumatin, pathogenesis-related	1.46869	0.0449816	uniprot	Q1S6A8_MEDTR#Q1S6A8	Medicago truncatula	Q1S6A8	316	1e-84	0.56
CW-spring	AL_TUC_446	54379538	FE522886	Auxin-regulated protein-like	1.96368	0.0492099	TIGR_all_TC	PGI.072705#TC69791		TC69791	1465	0	0.97
CW-spring	AL_TUC_449	54376433	FE519781	Dirigent-like protein pDIR3	1.49327	0.0345124	uniprot	Q27JA9_9CONI#Q27JA9	Coniferophyta	Q27JA9	277	3e-73	0.93
CW-spring	AL_TUC_45	54378638	FE521986	Multidrug resistance-associated protein 6	1.228	0.0015028	uniprot	MRP6_ARATH#Q8LGU1	Arabidopsis thaliana	Q8LGU1	99	2e-19	0.5
CW-spring	AL_TUC_450	54379165	FE522513	Major sperm protein	1.77131	0.0500327	uniprot	Q1SPA1_MEDTR#Q1SPA1	Medicago truncatula	Q1SPA1	99.8	2e-19	0.41
CW-spring	AL_TUC_452	54381201	FE524549	Pollen major allergen No.121 isoform 2	1.65818	0.0440795	uniprot	Q588B9_CRYJA#Q588B9	Cryptomeria japonica	Q588B9	523	e-147	0.9
CW-spring	AL_TUC_453	54377223	FE520571	PGI.072705#TC73924	1.60095	0.0470458	TIGR_all_TC	PGI.072705#TC73924		TC73924	426	e-117	0.96
CW-spring	AL_TUC_454	54377381	FE520729	F7A19.9 protein	3.04554	0.0395438	uniprot	Q9XI87_ARATH#Q9XI87	Arabidopsis thaliana	Q9XI87	392	e-107	0.69
CW-spring	AL_TUC_456	54377673	FE521021	PGI.072705#TC66288	2.02115	0.0406086	TIGR_all_TC	PGI.072705#TC66288		TC66288	2022	0	0.98
CW-spring	AL_TUC_464	54377247	FE520595	Os06g0671900	1.61176	0.0312436	uniprot	Q0DA75_ORYSA#Q0DA75	Oryza sativa	Q0DA75	646	0	0.92
CW-spring	AL_TUC_470	54376720	FE520068	Shaggy-related protein kinase 1	1.58564	0.0490507	uniprot	Q6VM14_PHYPA#Q6VM14	Physcomitrella patens	Q6VM14	315	3e-84	0.93
CW-spring	AL_TUC_48	54378499	FE521847	Beta-1,3-glucanase, Elicitor inducible	1.34081	0.0338709	TIGR_all_TC	PGI.072705#TC74605		TC74605	1364	0	0.99
CW-spring	AL_TUC_482	54378730	FE522078	Oxylase protein	1.53323	0.0308943	uniprot	Q8VX86_PINPS#Q8VX86	Pinus pinaster	Q8VX86	315	1e-84	0.76
CW-spring	AL_TUC_483	54378010	FE521358	At1g31190	1.21247	0.0178757	uniprot	Q94F00_ARATH#Q94F00	Arabidopsis thaliana	Q94F00	293	8e-78	0.71
CW-spring	AL_TUC_498	54379096	FE522444	Chromoplast-associated hsp20	1.8854	0.0313611	uniprot	O03993_SOLLC#O03993	Solanum lycopersicum	O03993	117	6e-25	0.38
CW-spring	AL_TUC_499	54378468	FE521816	Glycine-rich protein 1	2.04366	0.0165502	TIGR_all_TC	PGI.072705#TC74573		TC74573	1429	0	0.98
CW-spring	AL_TUC_5	54381214	FE524562	Os02g0557300	1.47109	0.0476944	uniprot	Q0E0D6_ORYSA#Q0E0D6	Oryza sativa	Q0E0D6	122	1e-26	0.62
CW-spring	AL_TUC_507	54378905	FE522253	Amine oxidase	1.57866	0.0389392	uniprot	Q9SKX5_ARATH#Q9SKX5	Arabidopsis thaliana	Q9SKX5	157	3e-37	0.65
CW-spring	AL_TUC_514	54378653	FE522001	DnaJ-like protein 2, Chloroplast	2.06676	0.0315216	uniprot	Q66YD1_CHLRE#Q66YD1	Chlamydomonas reinhardtii	Q66YD1	75.5	2e-12	0.4
CW-spring	AL_TUC_517	54379424	FE522772	Tubulin beta-6	1.33957	0.0465241	uniprot	Q676U1_9SOLA#Q676U1	Solanaceae	Q676U1	469	e-131	0.88
CW-spring	AL_TUC_520	54374909	FE518257	At2g30010	0.998961	0.0146757	uniprot	O80872_ARATH#O80872	Arabidopsis thaliana	O80872	79	1e-13	0.61
CW-spring	AL_TUC_53	54377809	FE521157	Cytoplasmic ribosomal protein S13-like	1.91138	0.0420118	uniprot	Q2V995_SOLTU#Q2V995	Solanum tuberosum	Q2V995	290	7e-77	0.93
CW-spring	AL_TUC_530	54376048	FE519396	RL11	1.51091	0.0409545	TIGR_all_TC	PGI.072705#TC67347		TC67347	188	4e-46	1
CW-spring	AL_TUC_534	54375157	FE518505	PGI.072705#TC65908	1.09543	0.0355255	TIGR_all_TC	PGI.072705#TC65908		TC65908	188	3e-46	1
CW-spring	AL_TUC_539	54375841	FE519189	SGI.100604#TC9922	0.816737	0.037578	TIGR_all_TC	SGI.100604#TC9922		TC9922	123	6e-26	0.86
CW-spring	AL_TUC_546	54376658	FE520006	Subtilisin-like protease precursor	1.33374	0.008284	uniprot	SUBL_ARATH#O65351	Arabidopsis thaliana	O65351	278	2e-73	0.73
CW-spring	AL_TUC_549	54376504	FE519852	DNA polymerase III subunit delta	1.45481	0.0444824	uniprot	HOLB_ECOLI#P28631	Escherichia coli	P28631	193	2e-48	0.83
CW-spring	AL_TUC_55	54378662	FE522010	T24P13.3	1.99812	0.00455783	uniprot	Q9LQY7_ARATH#Q9LQY7	Arabidopsis thaliana	Q9LQY7	105	2e-21	0.4
CW-spring	AL_TUC_553	54375595	FE518943	PGI.072705#BM158926	1.83047	0.0414016	TIGR_all_TC	PGI.072705#BM158926		BM158926	515	e-144	0.97
CW-spring	AL_TUC_561	54380764	FE524112	Retinitis pigmentosa GTPase regulator-like protein	1.66532	0.0284094	TIGR_all_TC	PGI.072705#TC65767		TC65767	333	2e-89	0.96
CW-spring	AL_TUC_567	54375642	FE518990	At3g07230	1.24986	0.0495956	TIGR_all_TC	PGI.072705#TC59514		TC59514	299	7e-79	0.94
CW-spring	AL_TUC_569	54380153	FE523501	40S ribosomal protein S30-like	1.66092	0.0478359	uniprot	Q6K853_ORYSA#Q6K853	Oryza sativa	Q6K853	99.8	2e-19	0.79
CW-spring	AL_TUC_570	54379662	FE523010	Heat shock cognate 70 kDa protein	1.56302	0.0454034	uniprot	HSP7C_PETHY#P09189	Petunia hybrida	P09189	443	e-123	0.95
CW-spring	AL_TUC_572	54377912	FE521260	30S ribosomal protein S5	1.52035	0.0503216	TIGR_all_TC	PGI.072705#TC65803		TC65803	942	0	0.97
CW-spring	AL_TUC_582	54381011	FE524359	Nucleosome assembly protein 1-like protein 2	1.42987	0.023865	uniprot	Q70Z18_TOBAC#Q70Z18	Nicotiana tabacum	Q70Z18	73.2	1e-11	0.42
CW-spring	AL_TUC_589	54377343	FE520691	Coatomer protein, epsilon subunit	1.24677	0.0447953	uniprot	Q9SA78_ARATH#Q9SA78	Arabidopsis thaliana	Q9SA78	417	e-115	0.67
CW-spring	AL_TUC_593	54379147	FE522495	At1g68660	1.86524	0.0283035	uniprot	Q9SX29_ARATH#Q9SX29	Arabidopsis thaliana	Q9SX29	225	2e-57	0.69
CW-spring	AL_TUC_596	54375224	FE518572	PGI.072705#BM157732	1.6311	0.0356067	TIGR_all_TC	PGI.072705#BM157732		BM157732	119	4e-25	0.91
CW-spring	AL_TUC_597	54378111	FE521459	Polyunsaturated fatty acid specific elongation enzyme 1	1.03601	0.0312619	uniprot	Q8S4Q5_PHYPA#Q8S4Q5	Physcomitrella patens	Q8S4Q5	311	3e-83	0.58
CW-spring	AL_TUC_599	54376016	FE519364	Ran-binding protein 1	1.33637	0.00949581	uniprot	Q10MW8_ORYSA#Q10MW8	Oryza sativa	Q10MW8	215	3e-54	0.61
CW-spring	AL_TUC_600	54380755	FE524103	Os07g0572400	1.20273	0.0447065	uniprot	Q6ZL32_ORYSA#Q6ZL32	Oryza sativa	Q6ZL32	63.5	9e-09	0.43
CW-spring	AL_TUC_602	54377549	FE520897	PGI.072705#DR095554	1.63098	0.03274	TIGR_all_TC	PGI.072705#DR095554		DR095554	708	0	0.97
CW-spring	AL_TUC_604	54377356	FE520704	PGI.072705#TC76547	1.69177	0.042312	TIGR_all_TC	PGI.072705#TC76547		TC76547	1794	0	0.98
CW-spring	AL_TUC_605	54375731	FE519079	21 kD protein	1.38603	0.0467793	TIGR_all_TC	PGI.072705#TC74088		TC74088	731	0	0.98
CW-spring	AL_TUC_611	54380665	FE524013	Vacuolar ATPase subunit c	1.17151	0.0356725	uniprot	Q9AXF4_AVIMR#Q9AXF4	Avicennia marina	Q9AXF4	224	3e-57	0.75
CW-spring	AL_TUC_612	54377454	FE520802	Os04g0551800	0.685555	0.019721	uniprot	Q7FAT6_ORYSA#Q7FAT6	Oryza sativa	Q7FAT6	593	e-168	0.87
CW-spring	AL_TUC_613	54375777	FE519125	Proteasome component region PCI	1.22609	0.0451457	uniprot	Q1SV78_MEDTR#Q1SV78	Medicago truncatula	Q1SV78	61.6	9e-09	0.75
CW-spring	AL_TUC_614	54377714	FE521062	Salt tolerance protein 1	1.56932	0.0470377	uniprot	Q711N4_BETVU#Q711N4	Beta vulgaris	Q711N4	122	6e-26	0.33
CW-spring	AL_TUC_615	54378729	FE522077	Os04g0402100	1.89949	0.0379663	uniprot	Q7XV86_ORYSA#Q7XV86	Oryza sativa	Q7XV86	103	5e-21	0.41
CW-spring	AL_TUC_62	54380682	FE524030	60S ribosomal protein L44	1.82504	0.0336299	uniprot	Q6RI22_9ASPA#Q6RI22	Asparagales	Q6RI22	189	2e-46	0.83
CW-spring	AL_TUC_632	54378279	FE521627	Light-inducible protein ATLS1	1.78452	0.0387178	uniprot	Q9M011_ARATH#Q9M011	Arabidopsis thaliana	Q9M011	168	3e-40	0.71
CW-spring	AL_TUC_633	54378345	FE521693	Actin depolymerizing factor	1.77218	0.0474056	uniprot	Q9XEN2_9ROSI#Q9XEN2	rosids	Q9XEN2	222	2e-56	0.76
CW-spring	AL_TUC_638	54381037	FE524385	Q3HRZ7_SOLTU#Q3HRZ7	0.958262	0.0428937	uniprot	Q3HRZ7_SOLTU#Q3HRZ7	Solanum tuberosum	Q3HRZ7	261	4e-68	0.78
CW-spring	AL_TUC_64	54375676	FE519024	PGI.072705#TC68506	0.877869	0.0026785	TIGR_all_TC	PGI.072705#TC68506		TC68506	892	0	0.96
CW-spring	AL_TUC_641	54381120	FE524468	Arabinogalactan protein, AGP5	1.59252	0.0368534	uniprot	Q9LLZ4_PINTA#Q9LLZ4	Pinus taeda	Q9LLZ4	69.7	2e-10	0.33
CW-spring	AL_TUC_642	54377757	FE521105	Sigma-54 factor, interaction region; Ras small GTPase, Rab type	1.80357	0.036232	uniprot	Q1SU94_MEDTR#Q1SU94	Medicago truncatula	Q1SU94	308	4e-82	0.75
CW-spring	AL_TUC_650	54377263	FE520611	Q96UR8_LACBI#Q96UR8	1.92552	0.0372559	uniprot	Q96UR8_LACBI#Q96UR8	Laccaria bicolor	Q96UR8	145	2e-33	0.84
CW-spring	AL_TUC_652	54375164	FE518512	Phytochelatin synthetase	1.00617	0.049276	uniprot	Q6T252_WHEAT#Q6T252	Triticum aestivum	Q6T252	342	3e-92	0.7
CW-spring	AL_TUC_654	54380997	FE524345	Transmembrane serine protease 9	1.44818	0.040757	TIGR_all_TC	PGI.072705#TC60043		TC60043	831	0	0.96
CW-spring	AL_TUC_658	54380509	FE523857	Cyclophilin	1.20516	0.0504685	uniprot	Q5Y2E8_PINHA#Q5Y2E8	Pinus halepensis	Q5Y2E8	308	1e-82	0.92
CW-spring	AL_TUC_659	54378856	FE522204	Ribosomal protein L38e	1.70866	0.0376525	uniprot	Q1SGY5_MEDTR#Q1SGY5	Medicago truncatula	Q1SGY5	129	9e-29	0.94
CW-spring	AL_TUC_660	54375574	FE518922	Proinflammatory outer membrane protein precursor	0.726117	0.0441949	TIGR_all_TC	PGI.072705#TC76874		TC76874	402	e-110	1
CW-spring	AL_TUC_661	54380554	FE523902	Plastocyanin-like domain	1.46399	0.0438662	uniprot	Q53RK6_ORYSA#Q53RK6	Oryza sativa	Q53RK6	130	8e-29	0.53
CW-spring	AL_TUC_663	54381047	FE524395	At1g56720	1.45924	0.034531	TIGR_all_TC	PGI.072705#TC67774		TC67774	714	0	0.99
CW-spring	AL_TUC_667	54377842	FE521190	CDP-diglyceride synthetase	1.57564	0.0460008	TIGR_all_TC	PGI.072705#TC65817		TC65817	1693	0	0.96
CW-spring	AL_TUC_670	54380585	FE523933	Cinnamic acid 4-hydroxylase, C4H	1.5466	0.0474862	uniprot	Q3L2Q3_GINBI#Q3L2Q3	Ginkgo biloba	Q3L2Q3	750	0	0.76
CW-spring	AL_TUC_672	54376395	FE519743	Elongation factor-1 alpha 3	1.50694	0.0401504	uniprot	Q9SPA1_LILLO#Q9SPA1	Lilium longiflorum	Q9SPA1	857	0	0.96
CW-spring	AL_TUC_677	54378488	FE521836	Ascorbate peroxidase	1.35007	0.0479594	uniprot	Q6RY58_PINPS#Q6RY58	Pinus pinaster	Q6RY58	471	e-131	0.93
CW-spring	AL_TUC_678	54380533	FE523881	CesA11	1.33565	0.0413786	uniprot	Q4VWX0_PINRA#Q4VWX0	Pinus radiata	Q4VWX0	725	0	0.83
CW-spring	AL_TUC_680	54376139	FE519487	Sucrose synthase 1	1.37674	0.0331211	uniprot	SUS1_TULGE#Q41608	Tulipa gesneriana	Q41608	246	2e-63	0.8
CW-spring	AL_TUC_681	54378857	FE522205	Type II iodothyronine deiodinase	1.6993	0.0358884	TIGR_all_TC	PGI.072705#TC73027		TC73027	1053	0	0.97
CW-spring	AL_TUC_683	54375732	FE519080	Desiccation-associated protein	1.20738	0.022809	TIGR_all_TC	PGI.072705#TC75403		TC75403	908	0	0.97
CW-spring	AL_TUC_685	54378643	FE521991	Os04g0555700	1.90095	0.0312743	uniprot	Q7XSN9_ORYSA#Q7XSN9	Oryza sativa	Q7XSN9	222	3e-56	0.74
CW-spring	AL_TUC_686	54378164	FE521512	Translation initiation factor IF-2	1.65214	1.73478e-05	uniprot	Q6L4R8_ORYSA#Q6L4R8	Oryza sativa	Q6L4R8	102	3e-20	0.62
CW-spring	AL_TUC_689	54378676	FE522024	Rac-like GTP binding protein	1.44066	0.0153713	uniprot	Q9XER7_PHYPA#Q9XER7	Physcomitrella patens	Q9XER7	343	7e-93	0.94
CW-spring	AL_TUC_69	54381203	FE524551	Thiol protease aleurain-like precursor	1.34953	0.0229735	uniprot	ALEUL_ARATH#Q8RWQ9	Arabidopsis thaliana	Q8RWQ9	141	1e-32	0.74
CW-spring	AL_TUC_692	54376005	FE519353	At5g26110	1.20457	0.0110262	TIGR_all_TC	PGI.072705#TC58358		TC58358	339	1e-90	0.97
CW-spring	AL_TUC_693	54377880	FE521228	Chemotaxis motB protein	1.47242	0.0379586	TIGR_all_TC	PGI.072705#TC73026		TC73026	1225	0	0.94
CW-spring	AL_TUC_694	54375481	FE518829	Os07g0462200	1.4463	0.041067	uniprot	Q6Z3C2_ORYSA#Q6Z3C2	Oryza sativa	Q6Z3C2	217	1e-54	0.62
CW-spring	AL_TUC_695	54377488	FE520836	Translationally-controlled tumor protein homolog TCTP	1.68096	0.0421892	uniprot	TCTP_PSEMZ#Q9ZRX0	Pseudotsuga menziesii	Q9ZRX0	287	3e-76	0.85
CW-spring	AL_TUC_697	54379617	FE522965	Cytochrome c1 precursor	1.44398	0.0426934	TIGR_all_TC	PGI.072705#TC73713		TC73713	1929	0	0.96
CW-spring	AL_TUC_700	54375022	FE518370	TOM20	1.20525	0.0383989	uniprot	Q5JJI4_ORYSA#Q5JJI4	Oryza sativa	Q5JJI4	96.7	4e-19	0.51
CW-spring	AL_TUC_701	54380740	FE524088	CesA3	1.3164	0.0446131	uniprot	Q5DI95_PINTA#Q5DI95	Pinus taeda	Q5DI95	244	3e-63	0.92
CW-spring	AL_TUC_704	54379756	FE523104	Heterogeneous nuclear ribonucleoprotein A2/B1-like	1.27017	0.0243151	TIGR_all_TC	PGI.072705#TC73351		TC73351	844	0	0.97
CW-spring	AL_TUC_706	54376076	FE519424	PGI.072705#TC68020	2.23411	0.00791104	TIGR_all_TC	PGI.072705#TC68020		TC68020	668	0	0.97
CW-spring	AL_TUC_718	54376370	FE519718	PGI.072705#TC68622	1.35662	0.0320697	TIGR_all_TC	PGI.072705#TC68622		TC68622	1463	0	0.97
CW-spring	AL_TUC_719	54379432	FE522780	Os03g0806700	1.95241	0.03819	uniprot	Q84M57_ORYSA#Q84M57	Oryza sativa	Q84M57	145	3e-33	0.53
CW-spring	AL_TUC_721	54379486	FE522834	Heavy metal transport/detoxification protein	1.37815	0.0364331	uniprot	Q1SJ50_MEDTR#Q1SJ50	Medicago truncatula	Q1SJ50	138	4e-31	0.63
CW-spring	AL_TUC_73	54375129	FE518477	SGI.100604#TC6943	1.00234	0.0338647	TIGR_all_TC	SGI.100604#TC6943		TC6943	168	5e-40	0.91
CW-spring	AL_TUC_730	54377628	FE520976	OSIGBa0118P15.3	1.68717	0.0343721	uniprot	Q01KK8_ORYSA#Q01KK8	Oryza sativa	Q01KK8	75.9	2e-12	0.43
CW-spring	AL_TUC_737	54377711	FE521059	Fasciclin-like arabinogalactan protein 8	2.54624	0.0288248	uniprot	Q8S5V0_ORYSA#Q8S5V0	Oryza sativa	Q8S5V0	56.6	1e-06	0.51
CW-spring	AL_TUC_742	54378454	FE521802	Cytochrome c, monohaem	1.20742	0.0367902	uniprot	Q1SNF6_MEDTR#Q1SNF6	Medicago truncatula	Q1SNF6	337	8e-91	0.83
CW-spring	AL_TUC_743	54375555	FE518903	AT4g29230	1.31617	0.00976689	uniprot	Q9M0F8_ARATH#Q9M0F8	Arabidopsis thaliana	Q9M0F8	147	4e-34	0.89
CW-spring	AL_TUC_744	54380731	FE524079	GATA transcription factor 13	1.36755	0.0415539	uniprot	GAT13_ARATH#P69781	Arabidopsis thaliana	P69781	114	2e-24	0.54
CW-spring	AL_TUC_745	54379522	FE522870	60S ribosomal protein L5	1.70893	0.0469305	uniprot	RL5_CUCSA#Q6UNT2	Cucumis sativus	Q6UNT2	366	e-100	0.71
CW-spring	AL_TUC_757	54381131	FE524479	At2g44720	1.74412	0.00213468	uniprot	Q0WLB4_ARATH#Q0WLB4	Arabidopsis thaliana	Q0WLB4	97.8	4e-19	0.4
CW-spring	AL_TUC_766	54379215	FE522563	Ubiquinol-cytochrome c reductase iron-sulfur subunit, mitochondrial precursor	1.66814	0.041467	uniprot	UCRI3_TOBAC#P51133	Nicotiana tabacum	P51133	346	9e-94	0.68
CW-spring	AL_TUC_772	54377758	FE521106	Calcium-binding EF-hand; Ubiquitin interacting motif	1.07703	0.0181845	uniprot	Q1T620_MEDTR#Q1T620	Medicago truncatula	Q1T620	103	7e-21	0.49
CW-spring	AL_TUC_774	54375658	FE519006	PGI.072705#TC78018	1.44268	0.0377633	TIGR_all_TC	PGI.072705#TC78018		TC78018	509	e-142	0.95
CW-spring	AL_TUC_778	54379737	FE523085	Aminopeptidase N	2.03158	0.0404274	uniprot	Q6ZBX8_ORYSA#Q6ZBX8	Oryza sativa	Q6ZBX8	331	2e-89	0.74
CW-spring	AL_TUC_781	54377926	FE521274	UP|Q6AUI1	2.44187	0.028516	TIGR_all_TC	PGI.072705#TC60399		TC60399	1366	0	0.99
CW-spring	AL_TUC_783	54377554	FE520902	Multidomain cyclophilin type peptidyl-prolyl cis-trans isomerase	1.87508	0.0109182	TIGR_all_TC	PGI.072705#TC66385		TC66385	2018	0	0.99
CW-spring	AL_TUC_784	54376934	FE520282	OSJNBa0035I04.2 OSIGBa0076I14.6	1.88469	0.0116841	uniprot	Q7X8A2_ORYSA#Q7X8A2	Oryza sativa	Q7X8A2	330	6e-89	0.61
CW-spring	AL_TUC_785	54375764	FE519112	Chaperonin-60 beta subunit precursor	1.43055	0.0464449	TIGR_all_TC	PGI.072705#TC74097		TC74097	761	0	0.98
CW-spring	AL_TUC_79	54375669	FE519017	Proteasome subunit alpha type 6	1.83215	0.00327075	TIGR_all_TC	PGI.072705#TC74144		TC74144	297	1e-78	0.95
CW-spring	AL_TUC_798	54379352	FE522700	PGI.072705#TC61131	1.3141	0.0308574	TIGR_all_TC	PGI.072705#TC61131		TC61131	379	e-103	0.97
CW-spring	AL_TUC_799	54375824	FE519172	PGI.072705#TC68379	1.3461	0.0391261	TIGR_all_TC	PGI.072705#TC68379		TC68379	906	0	0.96
CW-spring	AL_TUC_8	54377369	FE520717	Growth-on protein	0.97259	0.024689	uniprot	Q5Z413_ORYSA#Q5Z413	Oryza sativa	Q5Z413	406	e-112	0.76
CW-spring	AL_TUC_80	54377715	FE521063	GDP-mannose pyrophosphorylase	1.8674	0.0458855	uniprot	Q1HGA9_LINUS#Q1HGA9	Linum usitatissimum	Q1HGA9	273	6e-72	0.68
CW-spring	AL_TUC_801	54376949	FE520297	Cytochrome b5 reductase isoform II	2.15347	0.0488858	uniprot	Q8W2K4_MAIZE#Q8W2K4	Zea mays	Q8W2K4	343	4e-93	0.79
CW-spring	AL_TUC_805	54378358	FE521706	Multispanning membrane protein-like	1.42134	0.0405849	uniprot	Q9LIC2_ARATH#Q9LIC2	Arabidopsis thaliana	Q9LIC2	791	0	0.76
CW-spring	AL_TUC_81	54379670	FE523018	Transporter-related-like	0.845003	0.0197467	TIGR_all_TC	PGI.072705#TC68119		TC68119	1013	0	0.95
CW-spring	AL_TUC_815	54377627	FE520975	Os08g0152600	2.67165	0.0233232	uniprot	Q7EYH4_ORYSA#Q7EYH4	Oryza sativa	Q7EYH4	359	7e-98	0.62
CW-spring	AL_TUC_816	54375852	FE519200	NAD-dependent malic enzyme 62 kDa isoform, mitochondrial precursor	1.76909	0.0488329	TIGR_all_TC	PGI.072705#TC74609		TC74609	583	e-164	0.98
CW-spring	AL_TUC_817	54376782	FE520130	Omega-6 fatty acid desaturase	1.8487	0.0452339	TIGR_all_TC	PGI.072705#TC66498		TC66498	634	e-180	1
CW-spring	AL_TUC_818	54379532	FE522880	PGI.072705#TC63656	0.667187	0.0134239	TIGR_all_TC	PGI.072705#TC63656		TC63656	500	e-139	0.97
CW-spring	AL_TUC_820	54380639	FE523987	Ribosomal protein S28	2.19383	0.0498609	uniprot	Q7X9K4_WHEAT#Q7X9K4	Triticum aestivum	Q7X9K4	98.6	1e-19	0.88
CW-spring	AL_TUC_823	54380947	FE524295	EF-hand calcium binding protein-like	1.07095	0.0441918	TIGR_all_TC	PGI.072705#TC57534		TC57534	1300	0	0.98
CW-spring	AL_TUC_837	54380964	FE524312	Plant lipid transfer/seed storage/trypsin-alpha amylase inhibitor	0.973378	0.0450506	uniprot	Q1S3D5_MEDTR#Q1S3D5	Medicago truncatula	Q1S3D5	83.2	1e-14	0.4
CW-spring	AL_TUC_838	54378534	FE521882	AT5g03040	1.05139	0.0474857	TIGR_all_TC	PGI.072705#TC58502		TC58502	1540	0	0.99
CW-spring	AL_TUC_84	54376211	FE519559	Lustrin A-like	1.16013	0.0491882	TIGR_all_TC	PGI.072705#TC58612		TC58612	224	9e-57	1
CW-spring	AL_TUC_840	54381086	FE524434	At1g09610	1.41803	0.0332613	uniprot	Q6NMK1_ARATH#Q6NMK1	Arabidopsis thaliana	Q6NMK1	285	4e-75	0.59
CW-spring	AL_TUC_843	54378057	FE521405	ATP synthase delta chain	1.509	0.0385817	uniprot	Q67W57_ORYSA#Q67W57	Oryza sativa	Q67W57	198	2e-49	0.58
CW-spring	AL_TUC_848	54377825	FE521173	Subtilisin-like proteinase-like	1.85799	0.0439441	uniprot	Q9FK76_ARATH#Q9FK76	Arabidopsis thaliana	Q9FK76	234	3e-60	0.48
CW-spring	AL_TUC_856	54376750	FE520098	Expansin-B1 precursor AtEXPB1	2.58364	0.0370571	uniprot	EXPB1_ARATH#Q9SKU2	Arabidopsis thaliana	Q9SKU2	108	1e-22	0.59
CW-spring	AL_TUC_860	54380835	FE524183	Callose synthase-like protein	0.932555	0.0283434	uniprot	Q7XJC6_ORYSA#Q7XJC6	Oryza sativa	Q7XJC6	358	3e-97	0.67
CW-spring	AL_TUC_862	54379606	FE522954	At1g68490	1.37745	0.0333734	uniprot	Q9CA32_ARATH#Q9CA32	Arabidopsis thaliana	Q9CA32	90.5	1e-16	0.36
CW-spring	AL_TUC_864	54375370	FE518718	HyuC-like protein	0.855009	0.042073	uniprot	O49434_ARATH#O49434	Arabidopsis thaliana	O49434	88.2	9e-17	0.75
CW-spring	AL_TUC_866	54379857	FE523205	Thioredoxin h	1.48798	0.0392648	uniprot	TRXH_PICMA#O65049	Picea mariana	O65049	204	2e-51	0.87
CW-spring	AL_TUC_868	54379838	FE523186	Actin 7	1.79394	0.0500173	uniprot	Q6TYR9_PHYPA#Q6TYR9	Physcomitrella patens	Q6TYR9	529	e-149	0.95
CW-spring	AL_TUC_874	54377151	FE520499	Acid phosphatase	1.74335	0.0461592	uniprot	Q8RVJ4_PINPS#Q8RVJ4	Pinus pinaster	Q8RVJ4	276	9e-73	0.66
CW-spring	AL_TUC_875	54376125	FE519473	Sodium-coupled citrate transporter	1.70189	0.0337968	TIGR_all_TC	PGI.072705#TC58585		TC58585	1116	0	0.98
CW-spring	AL_TUC_877	54375707	FE519055	Q2R376_ORYSA#Q2R376	1.7965	0.0456045	uniprot	Q2R376_ORYSA#Q2R376	Oryza sativa	Q2R376	76.3	1e-12	0.41
CW-spring	AL_TUC_880	54380996	FE524344	OSIGBa0138H21-OSIGBa0138E01.13	1.63827	0.046139	uniprot	Q01HY3_ORYSA#Q01HY3	Oryza sativa	Q01HY3	261	5e-68	0.61
CW-spring	AL_TUC_881	54381092	FE524440	Metacaspase type II	1.74154	0.0415499	uniprot	Q70VV0_PICAB#Q70VV0	Picea abies	Q70VV0	195	3e-48	0.38
CW-spring	AL_TUC_882	54379847	FE523195	Os05g0383000	1.62481	0.00863672	uniprot	Q0DIK0_ORYSA#Q0DIK0	Oryza sativa	Q0DIK0	158	4e-37	0.58
CW-spring	AL_TUC_884	54380561	FE523909	Poly(ADP)-ribose polymerase	1.3188	0.0353802	TIGR_all_TC	PGI.072705#TC74927		TC74927	1039	0	0.98
CW-spring	AL_TUC_885	54378557	FE521905	BTF3b-like transcription factor	1.50002	0.0218226	uniprot	Q6DQ93_MUSAC#Q6DQ93	Musa acuminata	Q6DQ93	160	6e-38	0.57
CW-spring	AL_TUC_889	54380199	FE523547	Lipid transfer protein	1.68637	0.0471825	uniprot	O22110_PICAB#O22110	Picea abies	O22110	178	3e-43	0.54
CW-spring	AL_TUC_89	54375665	FE519013	Ethylene responsive element binding factor	1.10347	0.0318226	TIGR_all_TC	PGI.072705#TC68923		TC68923	367	2e-99	0.95
CW-spring	AL_TUC_892	54375918	FE519266	Syntaxin 5A	2.1707	0.0326655	TIGR_all_TC	PGI.072705#TC67038		TC67038	333	2e-89	0.97
CW-spring	AL_TUC_896	54380647	FE523995	Cysteine endopeptidase	1.23135	0.0426568	uniprot	Q9FGR9_ARATH#Q9FGR9	Arabidopsis thaliana	Q9FGR9	179	2e-43	0.61
CW-spring	AL_TUC_898	54375000	FE518348	Receptor-like kinase Xa21-binding protein 3	1.46202	0.0410263	TIGR_all_TC	PGI.072705#TC59781		TC59781	809	0	0.99
CW-spring	AL_TUC_901	54379244	FE522592	Caffeic acid ortho-methyltransferase, COMT	1.44912	0.0488641	uniprot	Q9SYU3_PINRA#Q9SYU3	Pinus radiata	Q9SYU3	716	0	0.93
CW-spring	AL_TUC_905	54376797	FE520145	Lipase	1.41763	0.0320384	uniprot	Q9C942_ARATH#Q9C942	Arabidopsis thaliana	Q9C942	257	4e-67	0.67
CW-spring	AL_TUC_906	54378605	FE521953	3-deoxy-D-arabino-heptulosonate 7-phosphate synthase	1.29523	0.0375499	uniprot	Q6YH16_VITVI#Q6YH16	Vitis vinifera	Q6YH16	384	e-105	0.88
CW-spring	AL_TUC_912	54377485	FE520833	Disease resistance gene	1.73306	0.0434846	uniprot	Q676U0_PINSY#Q676U0	Pinus sylvestris	Q676U0	387	e-106	1
CW-spring	AL_TUC_914	54378105	FE521453	Alpha-galactosidase	1.79735	0.0358911	uniprot	Q41100_PHAVU#Q41100	Phaseolus vulgaris	Q41100	479	e-133	0.7
CW-spring	AL_TUC_916	54376224	FE519572	Glycine-rich protein 2 GRP2	1.57727	0.039373	TIGR_all_TC	PGI.072705#TC58270		TC58270	1102	0	0.99
CW-spring	AL_TUC_917	54380656	FE524004	CG11300-PA	1.68619	0.000255825	TIGR_all_TC	PGI.072705#TC66424		TC66424	948	0	0.96
CW-spring	AL_TUC_921	54380697	FE524045	Elastin precursor Tropoelastin	1.16653	0.049938	TIGR_all_TC	PGI.072705#TC66539		TC66539	1758	0	0.98
CW-spring	AL_TUC_923	54374940	FE518288	S-adenosylmethionine decarboxylase	1.23265	0.0306203	uniprot	Q7XZQ9_VITVI#Q7XZQ9	Vitis vinifera	Q7XZQ9	162	2e-38	0.55
CW-spring	AL_TUC_924	54378518	FE521866	Tubulin beta-3	1.57132	0.0421103	uniprot	TBB3_WHEAT#Q9ZRB0	Triticum aestivum	Q9ZRB0	619	e-176	0.92
CW-spring	AL_TUC_925	54376000	FE519348	4-coumarate:CoA ligase	1.289	0.0463477	uniprot	4CL_PINTA#P41636	Pinus taeda	P41636	578	e-163	0.89
CW-spring	AL_TUC_928	54378656	FE522004	Harpin-induced protein 1 containing protein	1.41561	0.0388684	uniprot	Q2QXF1_ORYSA#Q2QXF1	Oryza sativa	Q2QXF1	165	5e-39	0.51
CW-spring	AL_TUC_929	54376030	FE519378	PGI.072705#TC64988	1.75879	0.00830477	TIGR_all_TC	PGI.072705#TC64988		TC64988	789	0	0.98
CW-spring	AL_TUC_930	54378647	FE521995	Proline-rich protein	1.52065	0.0470026	uniprot	Q9LLZ6_PINTA#Q9LLZ6	Pinus taeda	Q9LLZ6	225	3e-57	0.83
CW-spring	AL_TUC_933	54375609	FE518957	Arabinogalactan protein, AGP6	1.32951	0.0381486	uniprot	Q9LM00_PINTA#Q9LM00	Pinus taeda	Q9LM00	69.7	3e-10	1
CW-spring	AL_TUC_934	54375845	FE519193	At5g19590	1.31748	0.0372465	TIGR_all_TC	PGI.072705#TC73098		TC73098	1310	0	0.97
CW-spring	AL_TUC_936	54378909	FE522257	Protective protein for beta-galactosidase	1.57107	0.0504732	TIGR_all_TC	PGI.072705#TC65054		TC65054	1423	0	0.96
CW-spring	AL_TUC_939	54378746	FE522094	PGI.072705#TC73112	1.55825	0.0427772	TIGR_all_TC	PGI.072705#TC73112		TC73112	1526	0	0.95
CW-spring	AL_TUC_943	54378478	FE521826	Arabinogalactan/proline-rich protein, AGP4	1.55942	0.0499533	uniprot	Q9LLZ5_PINTA#Q9LLZ5	Pinus taeda	Q9LLZ5	156	1e-36	0.77
CW-spring	AL_TUC_945	54375767	FE519115	Tubulin Alpha 1	1.57995	0.0330452	uniprot	Q5ME66_PSEMZ#Q5ME66	Pseudotsuga menziesii	Q5ME66	839	0	0.96
CW-spring	AL_TUC_946	54375783	FE519131	Pollen specific protein C13	1.60842	0.042429	uniprot	Q8RU50_ORYSA#Q8RU50	Oryza sativa	Q8RU50	97.4	7e-19	0.4
CW-spring	AL_TUC_951	54380575	FE523923	Actin	1.53158	0.0479218	uniprot	Q9SPI7_PICRU#Q9SPI7	Picea rubens	Q9SPI7	756	0	1
CW-spring	AL_TUC_952	54376113	FE519461	Ubiquitin-like protein	0.741607	0.0299363	TIGR_all_TC	PGI.072705#TC57655		TC57655	515	e-144	0.98
CW-spring	AL_TUS_1002	54379987	FE523335	cytochrome c oxidase subunit 6b-1	1.01294	0.0170664	uniprot	Q8LHA3_ORYSA#Q8LHA3	Oryza sativa	Q8LHA3	155	2e-36	0.86
CW-spring	AL_TUS_1023	54376341	FE519689	Multifunctional aminoacyl-tRNA ligase-like protein	1.99648	0.0142066	uniprot	Q9M1R2_ARATH#Q9M1R2	Arabidopsis thaliana	Q9M1R2	169	1e-40	0.66
CW-spring	AL_TUS_1026	54376643	FE519991	At1g55080	2.24119	0.0346366	uniprot	Q8RWA2_ARATH#Q8RWA2	Arabidopsis thaliana	Q8RWA2	95.5	1e-18	0.52
CW-spring	AL_TUS_1031	54378633	FE521981	At1g64880	0.62687	0.00422869	TIGR_all_TC	PGI.072705#TC61642		TC61642	1007	0	0.99
CW-spring	AL_TUS_1032	54376492	FE519840	Serine/threonine-specific protein phosphatase and bis5-nucleosyl-tetraphosphatase	1.8559	0.0159067	uniprot	Q1RZ36_MEDTR#Q1RZ36	Medicago truncatula	Q1RZ36	170	4e-41	0.97
CW-spring	AL_TUS_1038	54376607	FE519955	Exocyst complex component Sec6	2.19369	0.00885307	uniprot	Q1T6B2_MEDTR#Q1T6B2	Medicago truncatula	Q1T6B2	290	3e-77	0.73
CW-spring	AL_TUS_1041	54378563	FE521911	PGI.072705#TC74280	1.81632	0.00890016	TIGR_all_TC	PGI.072705#TC74280		TC74280	995	0	0.99
CW-spring	AL_TUS_1046	54376428	FE519776	Double-stranded RNA-binding DsRBD domain-containing protein	1.88797	0.0222454	uniprot	Q1EPG5_MUSAC#Q1EPG5	Musa acuminata	Q1EPG5	110	6e-23	0.57
CW-spring	AL_TUS_1058	54376656	FE520004	Glutamate/malate translocator	2.3242	0.0102043	uniprot	Q8L800_FLABI#Q8L800	Flaveria bidentis	Q8L800	317	3e-85	0.69
CW-spring	AL_TUS_1064	54380827	FE524175	Alcohol dehydrogenase superfamily, zinc-containing	1.91719	0.0448022	uniprot	Q1T3P8_MEDTR#Q1T3P8	Medicago truncatula	Q1T3P8	216	5e-55	0.6
CW-spring	AL_TUS_1089	54379499	FE522847	At1g72820	2.1242	0.0428766	uniprot	Q9SSP4_ARATH#Q9SSP4	Arabidopsis thaliana	Q9SSP4	156	6e-37	0.65
CW-spring	AL_TUS_1100	54376337	FE519685	Q10S29_ORYSA#Q10S29	1.99684	0.00334067	uniprot	Q10S29_ORYSA#Q10S29	Oryza sativa	Q10S29	80.9	4e-14	0.57
CW-spring	AL_TUS_1103	54377235	FE520583	GMPase	2.46659	0.0457973	uniprot	Q941T9_ORYSA#Q941T9	Oryza sativa	Q941T9	79.3	1e-13	0.97
CW-spring	AL_TUS_1104	54376511	FE519859	PGI.072705#TC73927	2.64069	0.0370745	TIGR_all_TC	PGI.072705#TC73927		TC73927	519	e-145	0.93
CW-spring	AL_TUS_1105	54377129	FE520477	KH, type 1	2.20512	0.0425402	uniprot	Q1S2B2_MEDTR#Q1S2B2	Medicago truncatula	Q1S2B2	152	8e-36	0.41
CW-spring	AL_TUS_1114	54376683	FE520031	Heat shock protein	2.20832	0.0393355	uniprot	Q9AQZ5_ORYSA#Q9AQZ5	Oryza sativa	Q9AQZ5	272	9e-72	0.69
CW-spring	AL_TUS_1119	54378509	FE521857	Arm repeat containing protein	1.29199	0.0429809	uniprot	Q9AUY1_ORYSA#Q9AUY1	Oryza sativa	Q9AUY1	125	1e-27	0.66
CW-spring	AL_TUS_1123	54379274	FE522622	Poly(A) polymerase	2.33565	0.0243615	uniprot	Q9LMT2_ARATH#Q9LMT2	Arabidopsis thaliana	Q9LMT2	217	3e-55	0.58
CW-spring	AL_TUS_1126	54377729	FE521077	PGI.072705#DR072475	2.02879	0.0402787	TIGR_all_TC	PGI.072705#DR072475		DR072475	870	0	0.94
CW-spring	AL_TUS_1131	54377331	FE520679	Chloroplastic RNA-binding protein, with alternative splicing isoforms Pentatricopeptide	1.92432	0.0420312	uniprot	Q75IP8_ORYSA#Q75IP8	Oryza sativa	Q75IP8	211	2e-53	0.78
CW-spring	AL_TUS_1135	54378497	FE521845	EIX receptor 2	3.20479	0.0474213	uniprot	Q6JN46_SOLLC#Q6JN46	Solanum lycopersicum	Q6JN46	60.8	4e-08	0.37
CW-spring	AL_TUS_1142	54379348	FE522696	DHHC-type zinc finger protein	1.91949	0.0476459	uniprot	Q9C533_ARATH#Q9C533	Arabidopsis thaliana	Q9C533	167	3e-40	0.51
CW-spring	AL_TUS_1149	54376970	FE520318	AT3g19950	2.28838	0.0226062	TIGR_all_TC	PGI.072705#TC58750		TC58750	658	0	0.98
CW-spring	AL_TUS_1159	54376309	FE519657	OSIGBa0157N01.7 OSIGBa0092O07.2	2.10015	0.042909	uniprot	Q01LZ4_ORYSA#Q01LZ4	Oryza sativa	Q01LZ4	99.4	1e-19	0.86
CW-spring	AL_TUS_1163	54378250	FE521598	MRNA	0.804161	0.0114905	uniprot	Q67Z09_ARATH#Q67Z09	Arabidopsis thaliana	Q67Z09	95.9	1e-18	0.66
CW-spring	AL_TUS_1167	54379555	FE522903	At1g15200	2.65169	0.0423088	uniprot	Q9C5G2_ARATH#Q9C5G2	Arabidopsis thaliana	Q9C5G2	124	4e-27	0.49
CW-spring	AL_TUS_1168	54378020	FE521368	SGI.100604#TC6449	3.28606	0.0304961	TIGR_all_TC	SGI.100604#TC6449		TC6449	722	0	0.89
CW-spring	AL_TUS_1171	54379542	FE522890	Os01g0281600	1.89382	0.0205498	uniprot	Q9FTP2_ORYSA#Q9FTP2	Oryza sativa	Q9FTP2	167	3e-40	0.56
CW-spring	AL_TUS_1172	54378462	FE521810	PGI.072705#TC60668	0.650988	0.0418861	TIGR_all_TC	PGI.072705#TC60668		TC60668	1007	0	0.94
CW-spring	AL_TUS_1173	54377574	FE520922	Piwi domain containing protein	2.37305	0.0172715	uniprot	Q75HC2_ORYSA#Q75HC2	Oryza sativa	Q75HC2	118	2e-25	0.37
CW-spring	AL_TUS_1175	54376632	FE519980	Phospholipid hydroperoxide glutathione peroxidase	1.62094	0.0178302	uniprot	GPX4_MESCR#Q9LEF0	Mesembryanthemum crystallinum	Q9LEF0	210	4e-53	0.78
CW-spring	AL_TUS_118	54377603	FE520951	Arabidopsis thaliana genomic DNA, chromosome 5, P1 clone:MXC17	1.88551	0.012816	uniprot	Q9FIR4_ARATH#Q9FIR4	Arabidopsis thaliana	Q9FIR4	293	7e-78	0.62
CW-spring	AL_TUS_1182	54380993	FE524341	Glycine decarboxylase complex H-protein	1.96248	0.0382585	TIGR_all_TC	PGI.072705#TC65494		TC65494	500	e-139	0.93
CW-spring	AL_TUS_1183	54381094	FE524442	Serine carboxypeptidase	0.817765	0.0308999	uniprot	Q8VWQ0_GOSHI#Q8VWQ0	Gossypium hirsutum	Q8VWQ0	73.6	5e-12	0.38
CW-spring	AL_TUS_1184	54379319	FE522667	Q1SP82_MEDTR#Q1SP82	0.662022	0.00225656	uniprot	Q1SP82_MEDTR#Q1SP82	Medicago truncatula	Q1SP82	84	4e-15	0.49
CW-spring	AL_TUS_1185	54380043	FE523391	Os06g0551400	1.68569	0.0333602	uniprot	Q0DBM2_ORYSA#Q0DBM2	Oryza sativa	Q0DBM2	304	2e-81	0.88
CW-spring	AL_TUS_1187	54376965	FE520313	Os01g0570500	1.97397	0.0460149	uniprot	Q656Y0_ORYSA#Q656Y0	Oryza sativa	Q656Y0	163	4e-39	0.88
CW-spring	AL_TUS_1203	54378963	FE522311	At2g43170	0.836982	0.012157	TIGR_all_TC	PGI.072705#TC59120		TC59120	1174	0	0.99
CW-spring	AL_TUS_1212	54376312	FE519660	Kinesin heavy chain	1.73254	0.0503242	uniprot	Q9SJU0_ARATH#Q9SJU0	Arabidopsis thaliana	Q9SJU0	135	9e-31	0.45
CW-spring	AL_TUS_1217	54376746	FE520094	Q337J8_ORYSA#Q337J8	1.89411	0.044584	uniprot	Q337J8_ORYSA#Q337J8	Oryza sativa	Q337J8	67	5e-10	0.54
CW-spring	AL_TUS_1219	54375957	FE519305	SEPTUM FORMATION PROTEIN	0.913765	0.0391869	TIGR_all_TC	PGI.072705#TC69563		TC69563	620	e-175	0.98
CW-spring	AL_TUS_1224	64520824	GO269534	B0403H10-OSIGBa0105A11.14 protein	2.071	0.0366503	uniprot	Q01HT4_ORYSA#Q01HT4	Oryza sativa	Q01HT4	66.2	9e-10	0.45
CW-spring	AL_TUS_1233	54375867	FE519215	Nonspecific lipid-transfer protein LTP	1.43152	0.0412521	uniprot	P93191_HORVU#P93191	Hordeum vulgare	P93191	66.2	8e-10	0.48
CW-spring	AL_TUS_1239	54378378	FE521726	Phosphoglycerate dehydrogenase-like protein	1.11559	0.0201947	uniprot	O49485_ARATH#O49485	Arabidopsis thaliana	O49485	150	2e-35	0.8
CW-spring	AL_TUS_125	54375440	FE518788	Minor allergen	1.68457	0.0433439	TIGR_all_TC	PGI.072705#TC74716		TC74716	603	e-170	0.97
CW-spring	AL_TUS_1251	54377290	FE520638	PGI.072705#TC64999	2.79374	0.0388685	TIGR_all_TC	PGI.072705#TC64999		TC64999	811	0	0.96
CW-spring	AL_TUS_1253	54379541	FE522889	Alanine aminotransferase	2.31973	0.013848	uniprot	Q69UU3_ORYSA#Q69UU3	Oryza sativa	Q69UU3	235	1e-60	0.83
CW-spring	AL_TUS_1258	54380149	FE523497	Os07g0123800	0.985134	0.000880043	uniprot	Q8LIS8_ORYSA#Q8LIS8	Oryza sativa	Q8LIS8	60.5	5e-08	0.36
CW-spring	AL_TUS_1261	54379717	FE523065	Calcium-binding protein	1.88357	0.0362813	uniprot	Q9SRR7_ARATH#Q9SRR7	Arabidopsis thaliana	Q9SRR7	79	1e-13	0.68
CW-spring	AL_TUS_1267	54376342	FE519690	AT3g50910	2.64392	0.0280073	uniprot	Q94BX2_ARATH#Q94BX2	Arabidopsis thaliana	Q94BX2	95.9	1e-18	0.43
CW-spring	AL_TUS_1269	54376893	FE520241	CesA, Cellulose synthase-like	1.66087	0.0162538	uniprot	Q84Z01_ORYSA#Q84Z01	Oryza sativa	Q84Z01	84	4e-15	0.76
CW-spring	AL_TUS_1270	54376925	FE520273	B0308C03.1 protein	1.87035	0.0325639	uniprot	Q01LD0_ORYSA#Q01LD0	Oryza sativa	Q01LD0	139	1e-31	0.67
CW-spring	AL_TUS_1288	54376634	FE519982	ATP synthase	1.74319	0.0191967	uniprot	Q6ZG90_ORYSA#Q6ZG90	Oryza sativa	Q6ZG90	72.8	9e-12	0.74
CW-spring	AL_TUS_129	54377477	FE520825	CDNA sequence BC003883	1.69843	0.0137582	uniprot	Q99L29_MOUSE#Q99L29	Mus musculus	Q99L29	81.6	4e-14	0.97
CW-spring	AL_TUS_1292	54376963	FE520311	Retrotransposon,putative,centromere-specific	1.94907	0.0326882	uniprot	Q6AVS3_ORYSA#Q6AVS3	Oryza sativa	Q6AVS3	150	4e-35	0.45
CW-spring	AL_TUS_1294	54379308	FE522656	Calmodulin 2	0.685858	0.0193637	uniprot	Q5MCR7_9ASTR#Q5MCR7	Asterales	Q5MCR7	97.8	2e-19	0.53
CW-spring	AL_TUS_1295	54376078	FE519426	60S ribosomal protein L18	1.97265	0.00924101	TIGR_all_TC	PGI.072705#TC57721		TC57721	605	e-170	0.99
CW-spring	AL_TUS_1297	54376685	FE520033	Shrunken seed protein	2.63906	0.0345447	uniprot	Q45TX7_BRANA#Q45TX7	Brassica napus	Q45TX7	70.5	4e-11	0.4
CW-spring	AL_TUS_1301	54376906	FE520254	PGI.072705#DR693480	2.1147	0.0203568	TIGR_all_TC	PGI.072705#DR693480		DR693480	835	0	0.97
CW-spring	AL_TUS_1302	54376642	FE519990	MYB92	1.97499	0.0381328	uniprot	Q2LMD8_MALDO#Q2LMD8	Malus domestica	Q2LMD8	107	2e-22	0.49
CW-spring	AL_TUS_1304	54380853	FE524201	Os04g0136700	2.12779	0.0178066	uniprot	Q01N18_ORYSA#Q01N18	Oryza sativa	Q01N18	100	3e-20	0.61
CW-spring	AL_TUS_1305	54377654	FE521002	Os02g0259900	2.61163	0.0389183	uniprot	Q6K237_ORYSA#Q6K237	Oryza sativa	Q6K237	54.7	2e-06	0.25
CW-spring	AL_TUS_1308	54375815	FE519163	Translation initiation factor (EIF-1A)	1.62027	0.0386334	TIGR_all_TC	PGI.072705#TC74412		TC74412	676	0	0.99
CW-spring	AL_TUS_131	54375335	FE518683	60S ribosomal protein L19-1	1.74947	0.0386562	uniprot	Q10LR6_ORYSA#Q10LR6	Oryza sativa	Q10LR6	298	2e-79	0.75
CW-spring	AL_TUS_1313	54376866	FE520214	Ted2 protein	0.819603	0.00839918	uniprot	P93619_VIGUN#P93619	Vigna unguiculata	P93619	324	2e-87	0.77
CW-spring	AL_TUS_1324	54376498	FE519846	NosE	1.9864	0.0119873	uniprot	Q9RAG9_9NOSO#Q9RAG9	Nostoc	Q9RAG9	103	4e-21	0.44
CW-spring	AL_TUS_133	54381035	FE524383	Hydrolase-like protein	2.3219	0.0435296	uniprot	Q6EPW1_ORYSA#Q6EPW1	Oryza sativa	Q6EPW1	140	7e-32	0.44
CW-spring	AL_TUS_1334	54377990	FE521338	OSIGBa0108L24.3	2.16235	0.0300639	uniprot	Q01HZ6_ORYSA#Q01HZ6	Oryza sativa	Q01HZ6	58.5	2e-07	0.34
CW-spring	AL_TUS_1338	54378951	FE522299	PGI.072705#TC73908	2.10932	0.032156	TIGR_all_TC	PGI.072705#TC73908		TC73908	640	0	0.95
CW-spring	AL_TUS_1349	54377813	FE521161	Ntdin	1.51317	0.0203827	uniprot	Q9MBD6_TOBAC#Q9MBD6	Nicotiana tabacum	Q9MBD6	144	3e-33	0.59
CW-spring	AL_TUS_1351	54376820	FE520168	Fimbrial-like protein	0.658509	0.0080279	uniprot	Q7AG38_ECO57#Q7AG38	Escherichia coli O157:H7	Q7AG38	331	1e-89	0.91
CW-spring	AL_TUS_1354	54379351	FE522699	Receptor protein kinase	2.442	0.0431825	uniprot	Q8GY10_ARATH#Q8GY10	Arabidopsis thaliana	Q8GY10	97.8	2e-19	0.36
CW-spring	AL_TUS_1355	54381174	FE524522	Cytochrome c	1.5295	0.0458766	uniprot	CYC_GINBI#P00074	Ginkgo biloba	P00074	219	7e-56	0.9
CW-spring	AL_TUS_1358	54376422	FE519770	Clathrin coat assembly protein AP17	1.94222	0.0445123	uniprot	Q2QW51_ORYSA#Q2QW51	Oryza sativa	Q2QW51	253	4e-66	0.9
CW-spring	AL_TUS_136	54377542	FE520890	40S ribosomal protein S4-3	1.74149	0.0346079	uniprot	RS43_ARATH#Q8VYK6	Arabidopsis thaliana	Q8VYK6	376	e-103	0.81
CW-spring	AL_TUS_1360	54377950	FE521298	Cap-binding protein CBP20	1.93731	0.0343666	uniprot	Q84L14_ORYSA#Q84L14	Oryza sativa	Q84L14	129	7e-29	0.48
CW-spring	AL_TUS_1364	54376343	FE519691	OSJNBa0039C07.4	1.93935	0.0446773	uniprot	Q7F9I1_ORYSA#Q7F9I1	Oryza sativa	Q7F9I1	195	1e-48	0.84
CW-spring	AL_TUS_1366	54379539	FE522887	Os07g0170800	1.78557	0.0327632	uniprot	Q69LC4_ORYSA#Q69LC4	Oryza sativa	Q69LC4	136	4e-31	0.7
CW-spring	AL_TUS_1371	54376412	FE519760	At2g26520	2.3592	0.0386446	uniprot	O48719_ARATH#O48719	Arabidopsis thaliana	O48719	54.3	3e-06	0.39
CW-spring	AL_TUS_1378	54381046	FE524394	Glutathione S-transferase	1.44246	0.0446787	uniprot	Q94BY2_ARATH#Q94BY2	Arabidopsis thaliana	Q94BY2	131	2e-29	0.59
CW-spring	AL_TUS_1381	54380313	FE523661	Cullin protein	0.754942	0.0107597	uniprot	Q6F3B6_ORYSA#Q6F3B6	Oryza sativa	Q6F3B6	280	3e-74	0.78
CW-spring	AL_TUS_1382	54376958	FE520306	Os03g0626200	1.90674	0.0421903	uniprot	Q0DQ74_ORYSA#Q0DQ74	Oryza sativa	Q0DQ74	74.7	2e-12	0.66
CW-spring	AL_TUS_1384	54379677	FE523025	At1g20510	1.94729	0.00219888	uniprot	Q9C5H2_ARATH#Q9C5H2	Arabidopsis thaliana	Q9C5H2	186	6e-46	0.7
CW-spring	AL_TUS_1387	54378041	FE521389	Dentin phosphoryn	1.91074	0.0300907	TIGR_all_TC	PGI.072705#TC69653		TC69653	892	0	0.97
CW-spring	AL_TUS_1397	54380832	FE524180	Peroxisomal membrane protein	1.75256	0.00373933	uniprot	Q75IB3_ORYSA#Q75IB3	Oryza sativa	Q75IB3	129	5e-29	0.83
CW-spring	AL_TUS_1400	54377322	FE520670	At5g66180	1.73607	0.0423664	uniprot	Q6NLP8_ARATH#Q6NLP8	Arabidopsis thaliana	Q6NLP8	121	2e-26	0.73
CW-spring	AL_TUS_1401	54376755	FE520103	Bifunctional 3-dehydroquinate dehydratase/shikimate dehydrogenas	2.18611	0.0153502	uniprot	DHQSD_ARATH#Q9SQT8	Arabidopsis thaliana	Q9SQT8	196	6e-49	0.54
CW-spring	AL_TUS_1402	54378962	FE522310	PGI.072705#TC66581	1.78196	0.0429828	TIGR_all_TC	PGI.072705#TC66581		TC66581	898	0	0.98
CW-spring	AL_TUS_1405	54376946	FE520294	SGI.100604#CO255374	2.11024	0.0455457	TIGR_all_TC	SGI.100604#CO255374		CO255374	256	1e-65	0.85
CW-spring	AL_TUS_1407	54381032	FE524380	AT5g52030	2.90229	0.0420968	uniprot	Q8RX70_ARATH#Q8RX70	Arabidopsis thaliana	Q8RX70	193	3e-48	0.53
CW-spring	AL_TUS_141	54377302	FE520650	Os05g0535900	2.72345	0.0340445	uniprot	Q6L5I6_ORYSA#Q6L5I6	Oryza sativa	Q6L5I6	65.9	2e-09	0.34
CW-spring	AL_TUS_1412	54379587	FE522935	LEA, Late embryogenesis abundant protein	1.43332	0.0434045	TIGR_all_TC	PGI.072705#TC67244		TC67244	507	e-141	0.95
CW-spring	AL_TUS_1417	54376962	FE520310	OSJNBb0048A17.15	2.4071	0.046773	uniprot	Q94HA8_ORYSA#Q94HA8	Oryza sativa	Q94HA8	64.7	2e-09	0.64
CW-spring	AL_TUS_143	54379068	FE522416	Vacuolar H+-ATPase subunit C	1.14117	0.00449192	uniprot	Q0PGG3_GOSHI#Q0PGG3	Gossypium hirsutum	Q0PGG3	397	e-109	0.7
CW-spring	AL_TUS_1462	54375099	FE518447	Gamma-secretase subunit PEN2-like protein	2.16373	0.0373585	TIGR_all_TC	PGI.072705#TC67761		TC67761	839	0	0.99
CW-spring	AL_TUS_1463	54377114	FE520462	NAM (No apical meristem)-like protein	1.84117	0.0253896	TIGR_all_TC	PGI.072705#TC74531		TC74531	906	0	0.94
CW-spring	AL_TUS_1472	54379557	FE522905	At2g20760	2.19714	0.017915	TIGR_all_TC	PGI.072705#TC73954		TC73954	1009	0	0.98
CW-spring	AL_TUS_1473	54381217	FE524565	Glucose/ribitol dehydrogenase	1.97902	0.0085433	uniprot	Q2HVU0_MEDTR#Q2HVU0	Medicago truncatula	Q2HVU0	86.3	5e-16	0.59
CW-spring	AL_TUS_148	54377292	FE520640	Cyclin	2.21368	0.030872	uniprot	O48710_ARATH#O48710	Arabidopsis thaliana	O48710	120	6e-26	0.43
CW-spring	AL_TUS_1481	54376792	FE520140	Properoxidase precursor	1.88515	0.00455851	uniprot	Q0JW36_PICAB#Q0JW36	Picea abies	Q0JW36	135	6e-31	0.81
CW-spring	AL_TUS_1482	54380600	FE523948	Os02g0204000	1.71267	0.0272404	uniprot	Q6Z6E3_ORYSA#Q6Z6E3	Oryza sativa	Q6Z6E3	62.8	7e-09	0.4
CW-spring	AL_TUS_1483	54380663	FE524011	PGI.072705#TC59997	2.03295	0.0191176	TIGR_all_TC	PGI.072705#TC59997		TC59997	470	e-130	0.98
CW-spring	AL_TUS_1485	54376394	FE519742	Alcohol acyl-transferase	1.29955	0.0422406	uniprot	Q2Z1Y0_PRUMU#Q2Z1Y0	Prunus mume	Q2Z1Y0	112	9e-24	0.76
CW-spring	AL_TUS_149	54379439	FE522787	AT4g01880	1.81281	0.023185	uniprot	Q9SYI6_ARATH#Q9SYI6	Arabidopsis thaliana	Q9SYI6	223	9e-57	0.51
CW-spring	AL_TUS_1501	54377701	FE521049	Nbi-D protein	1.68676	0.0102818	TIGR_all_TC	PGI.072705#BF608990		BF608990	331	2e-88	0.91
CW-spring	AL_TUS_1502	54379277	FE522625	Zinc finger CCCH domain-containing protein ZFN-like 1	1.86424	0.0229517	uniprot	ZFNL1_ARATH#Q84W91	Arabidopsis thaliana	Q84W91	175	9e-43	0.5
CW-spring	AL_TUS_1524	54379427	FE522775	6b-interacting protein 1-like	1.97844	0.0434629	uniprot	Q8LJG7_ORYSA#Q8LJG7	Oryza sativa	Q8LJG7	54.7	2e-06	0.58
CW-spring	AL_TUS_1525	54376771	FE520119	UP|Q7SDJ9	2.46235	0.0453078	TIGR_all_TC	PGI.072705#TC60285		TC60285	985	0	0.99
CW-spring	AL_TUS_153	54378191	FE521539	60S ribosomal protein L6-1	1.62257	0.046195	uniprot	RL61_ARATH#Q9FZ76	Arabidopsis thaliana	Q9FZ76	338	1e-91	0.73
CW-spring	AL_TUS_1535	54380410	FE523758	AT5g61030	2.13107	0.00164242	TIGR_all_TC	PGI.072705#TC66914		TC66914	898	0	0.98
CW-spring	AL_TUS_1537	54375814	FE519162	Protein kinase APK1B, chloroplast	1.60198	0.00849026	uniprot	Q2QYF9_ORYSA#Q2QYF9	Oryza sativa	Q2QYF9	98.6	9e-20	0.56
CW-spring	AL_TUS_1545	54376629	FE519977	Arf GTPase activating protein	1.63074	0.0429793	uniprot	Q1SD19_MEDTR#Q1SD19	Medicago truncatula	Q1SD19	53.9	3e-06	0.39
CW-spring	AL_TUS_1554	54380612	FE523960	T4O12.9	2.02779	0.0486177	TIGR_all_TC	PGI.072705#TC66916		TC66916	896	0	0.97
CW-spring	AL_TUS_1559	54379706	FE523054	Nonclathrin coat protein gamma-like protein	2.09507	0.00974046	TIGR_all_TC	PGI.072705#TC58910		TC58910	759	0	0.97
CW-spring	AL_TUS_1560	54380869	FE524217	60S ribosomal protein L24	1.48858	0.0339639	uniprot	RL24_CICAR#O65743	Cicer arietinum	O65743	235	6e-61	0.72
CW-spring	AL_TUS_1561	54378960	FE522308	Glutathione reductase	1.50683	0.0408513	uniprot	O22511_VITVI#O22511	Vitis vinifera	O22511	165	8e-40	0.55
CW-spring	AL_TUS_1562	54378051	FE521399	TMK protein precursor	1.90068	0.00458474	TIGR_all_TC	PGI.072705#TC67220		TC67220	593	e-167	0.93
CW-spring	AL_TUS_1577	54376690	FE520038	Syntaxin SYP111	1.81147	0.0228808	uniprot	Q84LF6_ORYSA#Q84LF6	Oryza sativa	Q84LF6	139	3e-32	0.91
CW-spring	AL_TUS_1578	54379862	FE523210	ARF1-binding protein	0.634932	0.0417637	uniprot	Q2LAJ3_SOLLC#Q2LAJ3	Solanum lycopersicum	Q2LAJ3	205	5e-52	0.65
CW-spring	AL_TUS_1579	54375303	FE518651	60S ribosomal protein L10	2.12283	0.0191855	uniprot	RL10_PINTA#O22431	Pinus taeda	O22431	94.7	1e-18	0.55
CW-spring	AL_TUS_1580	54375655	FE519003	PGI.072705#TC72879	2.38631	0.00654408	TIGR_all_TC	PGI.072705#TC72879		TC72879	478	e-132	0.94
CW-spring	AL_TUS_1585	54376306	FE519654	PGI.072705#TC76009	2.50563	0.0384269	TIGR_all_TC	PGI.072705#TC76009		TC76009	807	0	0.95
CW-spring	AL_TUS_1587	54380473	FE523821	Homeobox transcription factor KN4	1.73657	0.00659407	uniprot	Q5SC68_PINST#Q5SC68	Pinus strobus	Q5SC68	66.2	5e-10	0.71
CW-spring	AL_TUS_1588	54380953	FE524301	Pleckstrin homology (PH) domain-containing protein-like	2.18709	0.0422564	uniprot	Q94DF0_ORYSA#Q94DF0	Oryza sativa	Q94DF0	113	2e-24	0.7
CW-spring	AL_TUS_1599	54376122	FE519470	Zgc:100800	1.91845	0.00344797	TIGR_all_TC	PGI.072705#TC57414		TC57414	674	0	1
CW-spring	AL_TUS_1605	54377693	FE521041	At2g28930	2.32546	0.0371993	uniprot	Q5JM84_ORYSA#Q5JM84	Oryza sativa	Q5JM84	285	4e-76	0.79
CW-spring	AL_TUS_1620	54376384	FE519732	Os04g0485300	2.21846	0.00210084	uniprot	Q7X7I6_ORYSA#Q7X7I6	Oryza sativa	Q7X7I6	64.3	1e-09	0.81
CW-spring	AL_TUS_1621	54376374	FE519722	Cytochrome b5 domain-containing protein	2.06831	0.0478795	uniprot	Q10Q88_ORYSA#Q10Q88	Oryza sativa	Q10Q88	113	3e-24	0.61
CW-spring	AL_TUS_1622	54375295	FE518643	PGI.072705#TC75022	1.70251	0.00869236	TIGR_all_TC	PGI.072705#TC75022		TC75022	876	0	0.99
CW-spring	AL_TUS_1628	54379403	FE522751	Q0ZR47_THEHA#Q0ZR47	2.29452	0.0401868	uniprot	Q0ZR47_THEHA#Q0ZR47	Thellungiella halophila	Q0ZR47	90.9	2e-17	0.6
CW-spring	AL_TUS_1629	54378506	FE521854	PGI.072705#TC68952	0.7409	0.00383136	TIGR_all_TC	PGI.072705#TC68952		TC68952	835	0	0.98
CW-spring	AL_TUS_1653	54376506	FE519854	PGI.072705#DR116800	2.40235	0.0187101	TIGR_all_TC	PGI.072705#DR116800		DR116800	793	0	0.99
CW-spring	AL_TUS_1654	54377564	FE520912	GCK-like kinase MIK	1.96701	0.00863968	TIGR_all_TC	PGI.072705#TC60771		TC60771	842	0	0.98
CW-spring	AL_TUS_1655	54375835	FE519183	Wzx	1.88003	0.0090964	TIGR_all_TC	PGI.072705#BX250971		BX250971	799	0	0.98
CW-spring	AL_TUS_1660	54381098	FE524446	F27F5.2	1.89253	0.0392337	TIGR_all_TC	PGI.072705#TC68079		TC68079	428	e-117	0.91
CW-spring	AL_TUS_1661	54377656	FE521004	SGI.100604#CO257215	2.20404	0.0336494	TIGR_all_TC	SGI.100604#CO257215		CO257215	139	1e-30	0.9
CW-spring	AL_TUS_1667	54380992	FE524340	Tubulin folding cofactor B	2.02263	0.0500962	uniprot	Q67Z52_ARATH#Q67Z52	Arabidopsis thaliana	Q67Z52	108	7e-23	0.78
CW-spring	AL_TUS_1669	54376514	FE519862	Cysteinyl-tRNA synthetase	2.01805	0.0158521	uniprot	Q17D29_AEDAE#Q17D29	Aedes aegypti	Q17D29	67.8	1e-10	0.38
CW-spring	AL_TUS_1672	54375310	FE518658	Myosin-like protein	1.62749	0.0415247	TIGR_all_TC	PGI.072705#TC73407		TC73407	821	0	0.99
CW-spring	AL_TUS_1690	54375114	FE518462	Hydrophobic LEA-like protein	1.75506	0.0478579	uniprot	Q8VX92_PINPS#Q8VX92	Pinus pinaster	Q8VX92	65.5	6e-10	0.57
CW-spring	AL_TUS_1700	54375575	FE518923	PGI.072705#TC74392	2.17468	0.0398855	TIGR_all_TC	PGI.072705#TC74392		TC74392	815	0	0.99
CW-spring	AL_TUS_1707	54379551	FE522899	Cell cycle switch protein CCS52a	2.56987	0.0484849	uniprot	Q6V5L1_LUPLU#Q6V5L1	Lupinus luteus	Q6V5L1	267	1e-70	0.81
CW-spring	AL_TUS_1708	54381172	FE524520	Ribonuclease T2	2.71393	0.04284	TIGR_all_TC	PGI.072705#TC69651		TC69651	706	0	0.99
CW-spring	AL_TUS_1722	54377764	FE521112	SGI.100604#TC6567	1.95225	0.0434532	TIGR_all_TC	SGI.100604#TC6567		TC6567	414	e-113	0.97
CW-spring	AL_TUS_1733	54376815	FE520163	Yippee-like protein	1.85731	0.0493738	TIGR_all_TC	PGI.072705#TC65210		TC65210	196	7e-48	0.87
CW-spring	AL_TUS_1734	54379030	FE522378	MOG1 protein	0.730705	0.0141952	TIGR_all_TC	PGI.072705#TC59784		TC59784	813	0	0.99
CW-spring	AL_TUS_1739	54375846	FE519194	NTGP5	2.04633	0.00363462	TIGR_all_TC	PGI.072705#TC74132		TC74132	749	0	1
CW-spring	AL_TUS_1750	54377622	FE520970	Carboxylesterase-like protein	2.58139	0.013078	TIGR_all_TC	PGI.072705#TC60819		TC60819	700	0	0.96
CW-spring	AL_TUS_1751	54375010	FE518358	PGI.072705#DR058135	1.82277	0.0133086	TIGR_all_TC	PGI.072705#DR058135		DR058135	787	0	0.98
CW-spring	AL_TUS_1755	54376393	FE519741	Glutamate decarboxylase 4a	2.67426	0.0111921	uniprot	Q6Q4I2_BRAJU#Q6Q4I2	Brassica juncea	Q6Q4I2	73.9	2e-12	0.53
CW-spring	AL_TUS_1756	54376957	FE520305	At2g16860	3.39697	0.0202118	uniprot	Q9ZVX7_ARATH#Q9ZVX7	Arabidopsis thaliana	Q9ZVX7	56.2	4e-07	0.84
CW-spring	AL_TUS_1760	54381095	FE524443	Uncharacterized protein family UPF0016 containing protein	1.78512	0.00835855	uniprot	Q2R4J1_ORYSA#Q2R4J1	Oryza sativa	Q2R4J1	131	7e-30	0.75
CW-spring	AL_TUS_177	54379180	FE522528	Diaminopimelate epimerase	1.97877	0.039987	uniprot	Q2QNF7_ORYSA#Q2QNF7	Oryza sativa	Q2QNF7	407	e-112	0.67
CW-spring	AL_TUS_1777	54375292	FE518640	ADP ATP carrier protein	1.52675	0.0463741	uniprot	Q9AVT6_PICAB#Q9AVT6	Picea abies	Q9AVT6	68.9	6e-11	0.89
CW-spring	AL_TUS_1779	54375281	FE518629	PGI.072705#TC63213	3.03307	0.0321281	TIGR_all_TC	PGI.072705#TC63213		TC63213	694	0	0.98
CW-spring	AL_TUS_1782	54379447	FE522795	Transcription factory NF-YB	1.91829	0.051557	uniprot	Q1W9Y2_SALMI#Q1W9Y2	Salvia miltiorrhiza	Q1W9Y2	115	5e-25	0.79
CW-spring	AL_TUS_1783	54379493	FE522841	U1snRNP-specific protein, U1A	1.83336	0.00769143	uniprot	Q41498_SOLTU#Q41498	Solanum tuberosum	Q41498	140	1e-32	0.55
CW-spring	AL_TUS_1806	54375921	FE519269	Telethonin	1.66118	0.0308843	TIGR_all_TC	PGI.072705#CO366589		CO366589	232	1e-58	0.99
CW-spring	AL_TUS_1809	54379693	FE523041	Oxylase-like protein	1.77612	0.0016819	uniprot	Q9LJ66_ARATH#Q9LJ66	Arabidopsis thaliana	Q9LJ66	68.6	7e-11	0.5
CW-spring	AL_TUS_1814	54375023	FE518371	AT4g32140	2.80964	0.0138581	TIGR_all_TC	PGI.072705#TC68681		TC68681	517	e-144	0.93
CW-spring	AL_TUS_1820	54380042	FE523390	IscA-like	2.58755	0.0390247	uniprot	Q657Z2_ORYSA#Q657Z2	Oryza sativa	Q657Z2	100	2e-20	0.86
CW-spring	AL_TUS_1825	54379558	FE522906	At2g32910	2.22136	0.0217318	uniprot	Q84W28_ARATH#Q84W28	Arabidopsis thaliana	Q84W28	91.3	1e-17	0.57
CW-spring	AL_TUS_1837	54375762	FE519110	LD45950p	1.98735	0.00106563	TIGR_all_TC	PGI.072705#TC65799		TC65799	412	e-113	0.92
CW-spring	AL_TUS_1853	54375879	FE519227	PGI.072705#DN459667	1.5116	0.0400531	TIGR_all_TC	PGI.072705#DN459667		DN459667	321	1e-85	0.99
CW-spring	AL_TUS_1854	54375131	FE518479	Solute carrier family 6, member 15	1.67022	0.0213265	uniprot	Q8TBM6_HUMAN#Q8TBM6	Homo sapiens	Q8TBM6	190	1e-47	1
CW-spring	AL_TUS_1861	54380856	FE524204	Elongation factor-1 beta	1.69008	0.0448219	TIGR_all_TC	PGI.072705#TC57365		TC57365	222	1e-55	0.93
CW-spring	AL_TUS_1878	54375889	FE519237	Phosphatase2C	2.7614	0.0496285	uniprot	Q94AT1_ARATH#Q94AT1	Arabidopsis thaliana	Q94AT1	66.6	3e-10	0.63
CW-spring	AL_TUS_1880	54376808	FE520156	PGI.072705#TC74560	2.30885	0.0221904	TIGR_all_TC	PGI.072705#TC74560		TC74560	349	6e-94	0.87
CW-spring	AL_TUS_1885	54380173	FE523521	At2g44360	2.39609	0.0219861	uniprot	O64870_ARATH#O64870	Arabidopsis thaliana	O64870	73.2	3e-12	0.46
CW-spring	AL_TUS_1889	54376308	FE519656	Catalase	1.67189	0.0327009	uniprot	Q6PTJ3_9TURB#Q6PTJ3	Turbellaria	Q6PTJ3	175	6e-43	0.91
CW-spring	AL_TUS_189	54377719	FE521067	Zinc finger (C3HC4-type RING finger) protein-like	1.96835	0.0504608	uniprot	Q6YW60_ORYSA#Q6YW60	Oryza sativa	Q6YW60	305	2e-81	0.58
CW-spring	AL_TUS_1891	54376494	FE519842	BHLH transcription activator	1.82834	0.0451931	TIGR_all_TC	PGI.072705#TC78355		TC78355	626	e-177	0.99
CW-spring	AL_TUS_1896	54377315	FE520663	AT4g11680	1.53294	0.036967	TIGR_all_TC	PGI.072705#TC75839		TC75839	289	5e-76	0.95
CW-spring	AL_TUS_19	54380872	FE524220	60S ribosomal protein L11	1.14303	0.0398807	uniprot	Q676Z7_HYAOR#Q676Z7	Hyacinthus orientalis	Q676Z7	340	6e-92	0.94
CW-spring	AL_TUS_1905	54380160	FE523508	SNARE domain	1.63842	0.0447693	uniprot	Q1SID8_MEDTR#Q1SID8	Medicago truncatula	Q1SID8	160	2e-38	0.67
CW-spring	AL_TUS_1907	54375008	FE518356	NADH dehydrogenase 10.5K chain-like protein	2.5703	0.043283	TIGR_all_TC	PGI.072705#TC59756		TC59756	111	2e-22	0.85
CW-spring	AL_TUS_1913	54375573	FE518921	40S ribosomal protein S3	1.39572	0.0429372	TIGR_all_TC	PGI.072705#TC58304		TC58304	533	e-149	0.97
CW-spring	AL_TUS_1915	54379831	FE523179	Os09g0361200	2.11845	0.0246572	uniprot	Q0J2C0_ORYSA#Q0J2C0	Oryza sativa	Q0J2C0	74.7	1e-12	0.83
CW-spring	AL_TUS_1923	54379556	FE522904	Os07g0634000	2.32697	0.0245155	uniprot	Q8L4B9_ORYSA#Q8L4B9	Oryza sativa	Q8L4B9	132	5e-30	0.6
CW-spring	AL_TUS_1929	54379455	FE522803	40S ribosomal protein S7-like	2.26888	0.0398056	uniprot	Q3HRX6_SOLTU#Q3HRX6	Solanum tuberosum	Q3HRX6	181	1e-44	0.81
CW-spring	AL_TUS_1942	54376327	FE519675	T25K16.17	2.78251	0.0368129	TIGR_all_TC	PGI.072705#TC76127		TC76127	115	2e-23	0.91
CW-spring	AL_TUS_195	54377601	FE520949	PGI.072705#BM427729	1.86065	0.0161026	TIGR_all_TC	PGI.072705#BM427729		BM427729	753	0	0.97
CW-spring	AL_TUS_1951	54374896	FE518244	Declined protein during seed development	1.78109	0.0254367	TIGR_all_TC	PGI.072705#TC58443		TC58443	543	e-152	0.98
CW-spring	AL_TUS_1960	54375903	FE519251	TSC501 protein	0.834133	0.00852817	TIGR_all_TC	PGI.072705#TC58981		TC58981	543	e-152	0.98
CW-spring	AL_TUS_1992	54374893	FE518241	PGI.072705#TC74546	1.04596	0.0409936	TIGR_all_TC	PGI.072705#TC74546		TC74546	541	e-152	0.98
CW-spring	AL_TUS_1994	54375192	FE518540	SGI.100604#TC6409	1.9446	0.00382906	TIGR_all_TC	SGI.100604#TC6409		TC6409	392	e-107	0.93
CW-spring	AL_TUS_1996	54375214	FE518562	60S ribosomal protein L41	1.63482	0.0410278	TIGR_all_TC	PGI.072705#TC65893		TC65893	377	e-102	0.94
CW-spring	AL_TUS_1997	54379054	FE522402	PSR9	0.830505	0.0340686	TIGR_all_TC	PGI.072705#TC62001		TC62001	444	e-122	0.94
CW-spring	AL_TUS_1999	54374910	FE518258	Aldo/keto reductase	1.73481	0.0229961	TIGR_all_TC	PGI.072705#TC73972		TC73972	545	e-153	0.98
CW-spring	AL_TUS_2008	54377451	FE520799	Cytochrome b561	0.809153	0.0366321	TIGR_all_TC	PGI.072705#TC67320		TC67320	361	1e-97	0.95
CW-spring	AL_TUS_2014	54379564	FE522912	AT3g53950	1.93666	0.034339	TIGR_all_TC	PGI.072705#TC59227		TC59227	551	e-155	0.98
CW-spring	AL_TUS_2015	54381176	FE524524	Chemocyanin	2.56746	0.0310851	uniprot	Q5Z6N2_ORYSA#Q5Z6N2	Oryza sativa	Q5Z6N2	51.6	1e-05	0.73
CW-spring	AL_TUS_2029	54377616	FE520964	Q8GT92_PRUPE#Q8GT92	2.58166	0.0325514	uniprot	Q8GT92_PRUPE#Q8GT92	Prunus persica	Q8GT92	57.4	2e-07	0.62
CW-spring	AL_TUS_2033	54379562	FE522910	PGI.072705#TC60508	2.59878	0.0410078	TIGR_all_TC	PGI.072705#TC60508		TC60508	103	5e-20	0.9
CW-spring	AL_TUS_205	54377304	FE520652	ATP synthase subunit beta, mitochondrial precursor	2.33345	0.0414679	uniprot	ATPBM_NICPL#P17614	Nicotiana plumbaginifolia	P17614	544	e-153	0.93
CW-spring	AL_TUS_2057	54379377	FE522725	PGI.072705#TC67856	2.16845	0.0338432	TIGR_all_TC	PGI.072705#TC67856		TC67856	555	e-156	0.98
CW-spring	AL_TUS_2058	54381006	FE524354	Isp4 like protein	1.38339	0.0445806	TIGR_all_TC	PGI.072705#TC74419		TC74419	414	e-113	0.99
CW-spring	AL_TUS_2064	54375089	FE518437	PGI.072705#AW587795	2.8304	0.0417269	TIGR_all_TC	PGI.072705#AW587795		AW587795	190	3e-46	0.98
CW-spring	AL_TUS_2069	54379060	FE522408	Pectate lyase-like protein	1.34706	0.0466642	TIGR_all_TC	PGI.072705#TC59468		TC59468	226	5e-57	0.85
CW-spring	AL_TUS_2070	54380984	FE524332	Hexokinase 1a	1.7178	0.0211799	TIGR_all_TC	PGI.072705#TC68103		TC68103	289	4e-76	0.97
CW-spring	AL_TUS_2078	54375952	FE519300	Extensin-like protein	1.83106	0.00322728	TIGR_all_TC	PGI.072705#TC58724		TC58724	480	e-133	0.98
CW-spring	AL_TUS_2092	54381155	FE524503	RALF	2.34533	0.00675833	TIGR_all_TC	PGI.072705#TC73896		TC73896	349	4e-94	0.91
CW-spring	AL_TUS_2095	54378958	FE522306	26S proteasome subunit 4-like protein	2.25772	0.0260193	uniprot	Q9SZD4_ARATH#Q9SZD4	Arabidopsis thaliana	Q9SZD4	77.8	1e-13	0.9
CW-spring	AL_TUS_2110	54375306	FE518654	GTP-binding protein	0.897212	0.0257901	TIGR_all_TC	PGI.072705#TC74543		TC74543	353	3e-95	0.97
CW-spring	AL_TUS_2112	54380972	FE524320	Cytochrome b5 isoform Cb5-B	1.13186	0.0308359	TIGR_all_TC	PGI.072705#TC66483		TC66483	145	1e-32	0.87
CW-spring	AL_TUS_2114	54381180	FE524528	PGI.072705#TC74553	2.74508	0.0359625	TIGR_all_TC	PGI.072705#TC74553		TC74553	450	e-124	0.96
CW-spring	AL_TUS_2123	54375333	FE518681	Mitochondrial aldehyde dehydrogenase ALDH2	2.54571	0.010252	uniprot	Q93XI6_HORVU#Q93XI6	Hordeum vulgare	Q93XI6	98.2	9e-20	0.68
CW-spring	AL_TUS_2133	54375639	FE518987	Unconventional myosin	1.953	0.0128353	TIGR_all_TC	PGI.072705#TC79763		TC79763	329	4e-88	1
CW-spring	AL_TUS_2137	54376339	FE519687	PGI.072705#AW887944	2.22623	0.0249749	TIGR_all_TC	PGI.072705#AW887944		AW887944	351	1e-94	0.99
CW-spring	AL_TUS_2149	54375404	FE518752	PGI.072705#DR117835	2.53983	0.0397907	TIGR_all_TC	PGI.072705#DR117835		DR117835	331	9e-89	0.97
CW-spring	AL_TUS_2157	54379462	FE522810	T7M13.15 protein	1.77374	0.0184932	TIGR_all_TC	PGI.072705#TC66741		TC66741	400	e-109	0.98
CW-spring	AL_TUS_2160	54380934	FE524282	Guanine nucleotide-binding protein beta subunit-like protein	1.92831	0.0434193	TIGR_all_TC	PGI.072705#TC73861		TC73861	121	2e-25	1
CW-spring	AL_TUS_2162	54379489	FE522837	HMG1/2-like protein SB11 protein	1.56056	0.0245524	TIGR_all_TC	PGI.072705#TC74187		TC74187	470	e-130	0.99
CW-spring	AL_TUS_2168	54381091	FE524439	LP3-1	2.04673	0.0485316	TIGR_all_TC	PGI.072705#TC73478		TC73478	274	2e-71	0.91
CW-spring	AL_TUS_2173	54380703	FE524051	PGI.072705#TC66190	1.90043	0.0497182	TIGR_all_TC	PGI.072705#TC66190		TC66190	392	e-107	0.95
CW-spring	AL_TUS_2175	54377531	FE520879	PGI.072705#TC62784	1.92115	0.0164591	TIGR_all_TC	PGI.072705#TC62784		TC62784	289	3e-76	0.89
CW-spring	AL_TUS_218	54377392	FE520740	LOC398566 protein	2.20701	0.0485094	TIGR_all_TC	PGI.072705#TC68711		TC68711	480	e-133	0.93
CW-spring	AL_TUS_2189	54380496	FE523844	Calcium/calmodulin-dependent protein kinase CaMK3,	1.83211	0.00482343	TIGR_all_TC	PGI.072705#TC75585		TC75585	416	e-114	1
CW-spring	AL_TUS_2195	54376198	FE519546	PGI.072705#TC58114	1.88771	0.0424856	TIGR_all_TC	PGI.072705#TC58114		TC58114	196	3e-48	0.97
CW-spring	AL_TUS_2199	54376260	FE519608	Zinc finger transcription factor ZFP30	2.22226	0.0304551	TIGR_all_TC	PGI.072705#TC67092		TC67092	363	2e-98	0.98
CW-spring	AL_TUS_2208	54376317	FE519665	Transcription initiation factor IIB	2.44763	0.0211342	TIGR_all_TC	PGI.072705#TC66683		TC66683	377	e-102	1
CW-spring	AL_TUS_2209	54378957	FE522305	At5g24310	1.91626	0.0426756	TIGR_all_TC	PGI.072705#TC69057		TC69057	149	7e-34	0.95
CW-spring	AL_TUS_221	54379758	FE523106	Os09g0535100	1.71025	0.049721	uniprot	Q69JZ9_ORYSA#Q69JZ9	Oryza sativa	Q69JZ9	91.7	4e-17	0.39
CW-spring	AL_TUS_2221	54375700	FE519048	Loricrin	1.03237	0.0196245	TIGR_all_TC	PGI.072705#TC66703		TC66703	343	2e-92	0.98
CW-spring	AL_TUS_2242	54379548	FE522896	A-2 (Gene rich cluster A gene)	1.5655	0.0453091	TIGR_all_TC	PGI.072705#CN783621		CN783621	357	2e-96	0.97
CW-spring	AL_TUS_2245	54375644	FE518992	Wali7 protein	1.73069	0.0469935	TIGR_all_TC	PGI.072705#TC73660		TC73660	236	4e-60	0.95
CW-spring	AL_TUS_2248	54380450	FE523798	Protein kinase-like protein	1.79221	0.000127239	uniprot	Q940H1_ARATH#Q940H1	Arabidopsis thaliana	Q940H1	137	2e-31	1
CW-spring	AL_TUS_2254	54376335	FE519683	CG5684-PA	2.33071	0.015249	TIGR_all_TC	PGI.072705#TC80511		TC80511	396	e-108	0.99
CW-spring	AL_TUS_2264	54374946	FE518294	PGI.072705#DN612740	2.23576	0.000369282	TIGR_all_TC	PGI.072705#DN612740		DN612740	305	5e-81	0.98
CW-spring	AL_TUS_2286	54381097	FE524445	TIR/P-loop/LRR	1.15948	0.0324008	uniprot	Q8L8J0_PINTA#Q8L8J0	Pinus taeda	Q8L8J0	53.1	3e-06	0.52
CW-spring	AL_TUS_2287	54376008	FE519356	At3g21211	0.974435	0.0444537	TIGR_all_TC	PGI.072705#TC59854		TC59854	327	1e-87	1
CW-spring	AL_TUS_2288	54376974	FE520322	PGI.072705#TC70267	1.681	0.00635598	TIGR_all_TC	PGI.072705#TC70267		TC70267	186	3e-45	0.98
CW-spring	AL_TUS_229	54377788	FE521136	ArgE/dapE/ACY1/CPG2/yscS	3.21303	0.0375425	uniprot	Q1RXR3_MEDTR#Q1RXR3	Medicago truncatula	Q1RXR3	434	e-120	0.72
CW-spring	AL_TUS_2292	54375122	FE518470	PGI.072705#TC67119	1.56262	0.0274607	TIGR_all_TC	PGI.072705#TC67119		TC67119	317	1e-84	0.98
CW-spring	AL_TUS_2304	54375420	FE518768	Light-induced protein like	0.93216	0.051	TIGR_all_TC	PGI.072705#TC74762		TC74762	276	4e-72	0.99
CW-spring	AL_TUS_2308	54376261	FE519609	Anther-specific protein MZm3-3 precursor	1.97759	0.0444329	TIGR_all_TC	PGI.072705#TC74795		TC74795	264	1e-68	0.97
CW-spring	AL_TUS_2311	54375829	FE519177	PGI.072705#CX651626	2.03984	0.00105531	TIGR_all_TC	PGI.072705#CX651626		CX651626	210	2e-52	0.98
CW-spring	AL_TUS_2312	54375212	FE518560	PGI.072705#BM157555	1.88348	0.0235857	TIGR_all_TC	PGI.072705#BM157555		BM157555	272	6e-71	0.97
CW-spring	AL_TUS_2315	54377229	FE520577	Tryptophan synthase beta chain	1.95643	0.00702288	TIGR_all_TC	PGI.072705#TC59814		TC59814	258	8e-67	0.95
CW-spring	AL_TUS_2322	54375021	FE518369	PGI.072705#TC68320	1.92063	0.0393592	TIGR_all_TC	PGI.072705#TC68320		TC68320	167	2e-39	1
CW-spring	AL_TUS_2346	54379067	FE522415	Receptor-like protein kinase	1.32717	0.0341884	TIGR_all_TC	PGI.072705#TC60488		TC60488	194	8e-48	0.92
CW-spring	AL_TUS_2351	54380036	FE523384	PFE18 protein	1.77534	0.049682	TIGR_all_TC	PGI.072705#TC65686		TC65686	250	2e-64	0.94
CW-spring	AL_TUS_2362	54374938	FE518286	Sorbitol dehydrogenase	2.03912	0.00976145	TIGR_all_TC	PGI.072705#TC73244		TC73244	244	1e-62	0.97
CW-spring	AL_TUS_2364	54378050	FE521398	Phenylcoumaran benzylic ether reductase	1.24783	0.0311496	TIGR_all_TC	PGI.072705#TC72040		TC72040	170	1e-40	0.94
CW-spring	AL_TUS_2373	54375184	FE518532	Serine/threonine kinase	1.30313	0.0427173	TIGR_all_TC	PGI.072705#TC74731		TC74731	131	7e-29	0.98
CW-spring	AL_TUS_2383	54379559	FE522907	WD repeat protein-like	1.62699	0.00925917	TIGR_all_TC	PGI.072705#TC65366		TC65366	244	9e-63	0.99
CW-spring	AL_TUS_2400	54375834	FE519182	Desaturase/cytochrome b5 protein	1.71023	0.000792795	TIGR_all_TC	PGI.072705#TC60203		TC60203	119	3e-25	1
CW-spring	AL_TUS_2401	64520650	GO269360	SGI.100604#TC7321	1.97284	0.0143158	TIGR_all_TC	SGI.100604#TC7321		TC7321	95.6	4e-18	0.87
CW-spring	AL_TUS_246	54377618	FE520966	Q1RWN6_MEDTR#Q1RWN6	1.85827	0.0115405	uniprot	Q1RWN6_MEDTR#Q1RWN6	Medicago truncatula	Q1RWN6	63.5	1e-08	0.34
CW-spring	AL_TUS_262	54379698	FE523046	Intron maturase, type II family protein	1.85166	0.0134568	uniprot	Q7XC02_ORYSA#Q7XC02	Oryza sativa	Q7XC02	492	e-138	0.76
CW-spring	AL_TUS_264	54379822	FE523170	Beta-1,3-glucuronosyltransferase	1.62722	0.0112449	uniprot	Q50HW6_9ROSI#Q50HW6	rosids	Q50HW6	124	5e-27	0.67
CW-spring	AL_TUS_266	54377723	FE521071	PGI.072705#TC74886	1.72313	0.0115633	TIGR_all_TC	PGI.072705#TC74886		TC74886	1665	0	0.98
CW-spring	AL_TUS_267	54377844	FE521192	AT4g35870	3.10271	0.00923562	uniprot	Q9SZT4_ARATH#Q9SZT4	Arabidopsis thaliana	Q9SZT4	125	3e-27	0.57
CW-spring	AL_TUS_270	54377797	FE521145	PGI.072705#DR694868	0.958783	0.021584	TIGR_all_TC	PGI.072705#DR694868		DR694868	567	e-159	0.92
CW-spring	AL_TUS_273	54378551	FE521899	Chromodomain-helicase-DNA-binding protein	1.76785	0.00980563	uniprot	Q0WNM8_ARATH#Q0WNM8	Arabidopsis thaliana	Q0WNM8	293	5e-78	0.53
CW-spring	AL_TUS_277	54377639	FE520987	At3g57120	2.01856	0.0445026	uniprot	Q8VYG5_ARATH#Q8VYG5	Arabidopsis thaliana	Q8VYG5	209	9e-53	0.44
CW-spring	AL_TUS_285	54377648	FE520996	VDAC2.1	1.75781	0.0373434	uniprot	Q6W2J2_LOTJA#Q6W2J2	Lotus japonicus	Q6W2J2	229	8e-59	0.59
CW-spring	AL_TUS_288	54378526	FE521874	Copine III	0.586159	0.00057584	uniprot	Q6H563_ORYSA#Q6H563	Oryza sativa	Q6H563	379	e-104	0.58
CW-spring	AL_TUS_293	54378525	FE521873	Haloacid dehalogenase-like hydrolase family protein	2.2251	0.0338027	uniprot	Q2R483_ORYSA#Q2R483	Oryza sativa	Q2R483	414	e-114	0.66
CW-spring	AL_TUS_30	54381103	FE524451	Q1S8X7_MEDTR#Q1S8X7	1.6608	0.00370531	uniprot	Q1S8X7_MEDTR#Q1S8X7	Medicago truncatula	Q1S8X7	402	e-111	0.75
CW-spring	AL_TUS_300	54378537	FE521885	MAP kinase-like protein	1.88805	0.0151741	uniprot	Q7Y236_GOSHI#Q7Y236	Gossypium hirsutum	Q7Y236	318	2e-85	0.68
CW-spring	AL_TUS_302	54378402	FE521750	Pyruvate decarboxylase 1	2.29022	0.0217551	uniprot	Q84V95_LOTCO#Q84V95	Lotus corniculatus	Q84V95	403	e-111	0.79
CW-spring	AL_TUS_304	54378550	FE521898	Salt tolerance protein 4	1.79826	0.0480982	uniprot	Q84LL8_BETVU#Q84LL8	Beta vulgaris	Q84LL8	231	3e-59	0.73
CW-spring	AL_TUS_315	54377704	FE521052	Os08g0129700	1.91426	0.00190504	uniprot	Q0J884_ORYSA#Q0J884	Oryza sativa	Q0J884	275	2e-72	0.75
CW-spring	AL_TUS_316	54377728	FE521076	At4g15450	2.17084	0.0158488	uniprot	Q8GY71_ARATH#Q8GY71	Arabidopsis thaliana	Q8GY71	172	2e-41	0.36
CW-spring	AL_TUS_322	54378067	FE521415	Os05g0121000	1.87283	0.0241381	uniprot	Q60F49_ORYSA#Q60F49	Oryza sativa	Q60F49	193	7e-48	0.59
CW-spring	AL_TUS_328	54377339	FE520687	Tubulin beta-7	1.99252	0.0236739	uniprot	Q10CU1_ORYSA#Q10CU1	Oryza sativa	Q10CU1	270	6e-71	0.76
CW-spring	AL_TUS_330	54380852	FE524200	Zinc transporter	1.90914	0.0420376	TIGR_all_TC	PGI.072705#CF390476		CF390476	615	e-173	0.97
CW-spring	AL_TUS_333	54379697	FE523045	Heat shock 70 kDa protein, mitochondrial precursor	1.74798	0.0449903	uniprot	HSP7M_PHAVU#Q01899	Phaseolus vulgaris	Q01899	484	e-135	0.88
CW-spring	AL_TUS_335	54377738	FE521086	Glycosyl transferase, family 48	1.4444	0.0367969	uniprot	Q1SRN2_MEDTR#Q1SRN2	Medicago truncatula	Q1SRN2	215	2e-54	0.66
CW-spring	AL_TUS_337	54377275	FE520623	ATP-dependent RNA helicase	1.84125	0.0168595	uniprot	Q9FW67_ORYSA#Q9FW67	Oryza sativa	Q9FW67	450	e-125	0.8
CW-spring	AL_TUS_344	54377249	FE520597	Eukaryotic translation initiation factor eIF4E	1.66902	0.0420591	uniprot	Q66UV4_TOBAC#Q66UV4	Nicotiana tabacum	Q66UV4	253	9e-66	0.65
CW-spring	AL_TUS_354	54377718	FE521066	Copine	2.02269	0.00813716	uniprot	Q2QTN7_ORYSA#Q2QTN7	Oryza sativa	Q2QTN7	397	e-109	0.67
CW-spring	AL_TUS_360	54379005	FE522353	F23N19.15	2.29498	0.0313522	TIGR_all_TC	PGI.072705#TC75947		TC75947	628	e-177	0.99
CW-spring	AL_TUS_367	54377056	FE520404	SGI.100604#TC6551	0.680166	0.00602775	TIGR_all_TC	SGI.100604#TC6551		TC6551	527	e-147	0.89
CW-spring	AL_TUS_377	54379610	FE522958	Aminotransferase AGD2	1.6301	0.0309412	uniprot	Q93ZN9_ARATH#Q93ZN9	Arabidopsis thaliana	Q93ZN9	188	2e-46	0.59
CW-spring	AL_TUS_383	54376410	FE519758	At3g60850	2.02931	0.0382997	uniprot	Q9LZX9_ARATH#Q9LZX9	Arabidopsis thaliana	Q9LZX9	81.3	5e-14	0.52
CW-spring	AL_TUS_387	54379614	FE522962	Ternary complex factor MIP1-like	3.16681	0.0449086	uniprot	Q5Z809_ORYSA#Q5Z809	Oryza sativa	Q5Z809	56.2	2e-06	0.45
CW-spring	AL_TUS_392	54376372	FE519720	At5g60860	2.10243	0.00775035	TIGR_all_TC	PGI.072705#TC58552		TC58552	656	0	0.92
CW-spring	AL_TUS_399	54378854	FE522202	Malate dehydrogenase	1.56161	0.0490247	uniprot	O48906_MEDSA#O48906	Medicago sativa	O48906	457	e-127	0.88
CW-spring	AL_TUS_406	54376377	FE519725	Glyoxalase	1.19186	0.0349384	uniprot	Q75GB0_ORYSA#Q75GB0	Oryza sativa	Q75GB0	67.8	5e-10	0.39
CW-spring	AL_TUS_417	54378873	FE522221	At2g47010	2.12429	0.0163998	uniprot	Q944A3_ARATH#Q944A3	Arabidopsis thaliana	Q944A3	306	9e-82	0.56
CW-spring	AL_TUS_418	54376631	FE519979	240 kDa antibody recognized protein	1.63896	0.0415648	TIGR_all_TC	PGI.072705#TC69170		TC69170	1199	0	0.97
CW-spring	AL_TUS_427	54377683	FE521031	Os09g0530200	1.82569	0.0122524	uniprot	Q0J054_ORYSA#Q0J054	Oryza sativa	Q0J054	409	e-112	0.65
CW-spring	AL_TUS_428	54375631	FE518979	Aspartyl protease-like	1.65299	0.0492674	uniprot	Q6Z8K1_ORYSA#Q6Z8K1	Oryza sativa	Q6Z8K1	155	3e-36	0.41
CW-spring	AL_TUS_432	54376687	FE520035	Methionine sulfoxide reductase A	2.32558	0.0427352	uniprot	Q6QPJ4_9ROSI#Q6QPJ4	rosids	Q6QPJ4	306	9e-82	0.85
CW-spring	AL_TUS_439	54377580	FE520928	8-amino-7-oxononanoate synthase	2.45402	0.00554842	uniprot	Q8GW43_ARATH#Q8GW43	Arabidopsis thaliana	Q8GW43	57.8	5e-07	0.65
CW-spring	AL_TUS_451	54376628	FE519976	PGI.072705#TC76185	1.74301	0.00372488	TIGR_all_TC	PGI.072705#TC76185		TC76185	1269	0	0.96
CW-spring	AL_TUS_455	54377751	FE521099	At4g19880	1.84826	0.0174847	uniprot	Q94K62_ARATH#Q94K62	Arabidopsis thaliana	Q94K62	295	1e-78	0.67
CW-spring	AL_TUS_457	54377831	FE521179	Alpha-L-arabinofuranosidase	1.83503	0.015557	uniprot	Q7X9G7_MALDO#Q7X9G7	Malus domestica	Q7X9G7	112	2e-23	0.66
CW-spring	AL_TUS_459	54377286	FE520634	At3g11570	2.02378	0.0262753	uniprot	Q67YU7_ARATH#Q67YU7	Arabidopsis thaliana	Q67YU7	148	3e-34	0.52
CW-spring	AL_TUS_462	54376760	FE520108	Inositol polyphosphate related phosphatase	2.01372	0.0193198	uniprot	Q1RYG3_MEDTR#Q1RYG3	Medicago truncatula	Q1RYG3	179	2e-43	0.7
CW-spring	AL_TUS_465	54377736	FE521084	PGI.072705#DR691434	1.81451	0.00751068	TIGR_all_TC	PGI.072705#DR691434		DR691434	1211	0	0.93
CW-spring	AL_TUS_469	54378022	FE521370	Acetyl-CoA C-acyltransferase 3-ketoacyl-coa thiolase b EC 2.3.1.16	2.12206	0.0284286	uniprot	Q42918_MANIN#Q42918	Mangifera indica	Q42918	398	e-109	0.73
CW-spring	AL_TUS_476	54377806	FE521154	2-phosphoglycerate kinase, putative, expressed	2.74708	0.00933305	uniprot	Q10T36_ORYSA#Q10T36	Oryza sativa	Q10T36	366	e-100	0.85
CW-spring	AL_TUS_477	54378883	FE522231	Membrane protein	1.83374	0.0345971	uniprot	Q8H7W7_ORYSA#Q8H7W7	Oryza sativa	Q8H7W7	293	6e-78	0.58
CW-spring	AL_TUS_479	54377666	FE521014	No apical meristem	1.96074	0.0415419	uniprot	Q8H045_ORYSA#Q8H045	Oryza sativa	Q8H045	256	1e-66	0.53
CW-spring	AL_TUS_480	54377682	FE521030	AmpG protein	1.90502	0.0147486	TIGR_all_TC	PGI.072705#TC63344		TC63344	276	2e-71	0.93
CW-spring	AL_TUS_486	54377613	FE520961	SGI.100604#CO475345	1.99453	0.0401011	TIGR_all_TC	SGI.100604#CO475345		CO475345	400	e-109	0.86
CW-spring	AL_TUS_487	54377663	FE521011	TGF-beta receptor-interacting protein 1	1.85927	0.0403315	uniprot	Q94KS2_PHAVU#Q94KS2	Phaseolus vulgaris	Q94KS2	461	e-128	0.82
CW-spring	AL_TUS_491	54379597	FE522945	At1g33490	2.33496	0.0295739	uniprot	Q6Z7W3_ORYSA#Q6Z7W3	Oryza sativa	Q6Z7W3	116	1e-24	0.39
CW-spring	AL_TUS_492	54377340	FE520688	Class III HD-ZIP, Homeodomain-leucine zipper trancription factor HB-3	1.38527	0.0193164	uniprot	Q67UE2_ORYSA#Q67UE2	Oryza sativa	Q67UE2	185	2e-45	0.51
CW-spring	AL_TUS_495	54377674	FE521022	R2R3-MYB transcription factor	2.03984	0.00713364	uniprot	Q6V0J3_PINTA#Q6V0J3	Pinus taeda	Q6V0J3	565	e-160	0.99
CW-spring	AL_TUS_499	54378944	FE522292	Hag1	0.812868	0.014548	uniprot	Q10QF4_ORYSA#Q10QF4	Oryza sativa	Q10QF4	245	2e-63	0.73
CW-spring	AL_TUS_505	54377781	FE521129	Dehydroquinate synthase	1.9258	0.0479391	uniprot	Q651F0_ORYSA#Q651F0	Oryza sativa	Q651F0	184	4e-45	0.72
CW-spring	AL_TUS_509	54380351	FE523699	Ser/Thr protein phosphatase family protein	1.22599	0.0310287	uniprot	Q10I09_ORYSA#Q10I09	Oryza sativa	Q10I09	250	6e-65	0.66
CW-spring	AL_TUS_513	54375690	FE519038	Cullin-like protein CUL1	2.26988	0.00319543	uniprot	Q93VH7_ORYSA#Q93VH7	Oryza sativa	Q93VH7	137	7e-31	0.78
CW-spring	AL_TUS_545	54377696	FE521044	Os12g0286600	2.71325	0.030728	uniprot	Q2QTQ5_ORYSA#Q2QTQ5	Oryza sativa	Q2QTQ5	60.8	6e-08	0.35
CW-spring	AL_TUS_549	54376637	FE519985	Mitochondrial import receptor subunit TOM20	1.96899	0.0321352	uniprot	TOM20_SOLTU#P92792	Solanum tuberosum	P92792	240	4e-62	0.59
CW-spring	AL_TUS_555	54381239	FE524587	OSJNBb0016H12.27	1.84203	0.0117443	uniprot	Q84R33_ORYSA#Q84R33	Oryza sativa	Q84R33	140	6e-32	0.51
CW-spring	AL_TUS_557	54377262	FE520610	At1g16040	2.21658	0.0167152	uniprot	Q8GWH6_ARATH#Q8GWH6	Arabidopsis thaliana	Q8GWH6	218	3e-55	0.51
CW-spring	AL_TUS_559	54377755	FE521103	Os02g0172600	1.63518	0.0204558	uniprot	Q0E3J1_ORYSA#Q0E3J1	Oryza sativa	Q0E3J1	382	e-104	0.68
CW-spring	AL_TUS_561	54379267	FE522615	Protein kinase family protein	1.42148	0.0314987	uniprot	Q3E9E7_ARATH#Q3E9E7	Arabidopsis thaliana	Q3E9E7	222	1e-56	0.56
CW-spring	AL_TUS_564	54379618	FE522966	At2g31160	2.29451	0.0495104	uniprot	O82268_ARATH#O82268	Arabidopsis thaliana	O82268	68.6	3e-10	0.86
CW-spring	AL_TUS_567	54378355	FE521703	Q1SJB8_MEDTR#Q1SJB8	1.9944	0.025868	uniprot	Q1SJB8_MEDTR#Q1SJB8	Medicago truncatula	Q1SJB8	187	4e-46	0.56
CW-spring	AL_TUS_569	54379691	FE523039	1-aminocyclopropane-1-carboxylate deaminase	2.13434	0.0409191	uniprot	Q6ZHE5_ORYSA#Q6ZHE5	Oryza sativa	Q6ZHE5	347	4e-94	0.75
CW-spring	AL_TUS_570	54378735	FE522083	Os01g0513800	2.73205	0.00885216	uniprot	Q0JMC9_ORYSA#Q0JMC9	Oryza sativa	Q0JMC9	321	3e-86	0.69
CW-spring	AL_TUS_578	54376417	FE519765	Nucleoporin autopeptidase family protein	1.73371	0.043307	uniprot	Q2QX81_ORYSA#Q2QX81	Oryza sativa	Q2QX81	62.8	2e-08	0.35
CW-spring	AL_TUS_581	54376948	FE520296	Multidrug resistance associated protein 1	1.3503	0.0342388	uniprot	Q6Y3I1_MAIZE#Q6Y3I1	Zea mays	Q6Y3I1	60.8	6e-08	0.53
CW-spring	AL_TUS_583	54378491	FE521839	HEN4	1.66917	0.043782	uniprot	Q5Z9X9_ORYSA#Q5Z9X9	Oryza sativa	Q5Z9X9	130	6e-29	0.38
CW-spring	AL_TUS_589	54379459	FE522807	Chloroplast Toc125	1.6845	0.0488326	uniprot	Q6RJN8_PHYPA#Q6RJN8	Physcomitrella patens	Q6RJN8	262	1e-68	0.67
CW-spring	AL_TUS_590	54379078	FE522426	Os09g0498100	0.684248	0.0503803	uniprot	Q0J0I9_ORYSA#Q0J0I9	Oryza sativa	Q0J0I9	117	4e-25	0.54
CW-spring	AL_TUS_591	54381218	FE524566	QUAKING isoform 5-like	2.03917	0.0173697	uniprot	Q5N8G9_ORYSA#Q5N8G9	Oryza sativa	Q5N8G9	320	4e-86	0.71
CW-spring	AL_TUS_597	54377111	FE520459	Transformer-SR ribonucleoprotein	2.10185	0.00586614	uniprot	P93396_TOBAC#P93396	Nicotiana tabacum	P93396	72.8	2e-11	0.82
CW-spring	AL_TUS_61	54377245	FE520593	RNA helicase	1.66038	0.00237372	uniprot	Q8RY91_ARATH#Q8RY91	Arabidopsis thaliana	Q8RY91	347	5e-94	0.58
CW-spring	AL_TUS_611	54377101	FE520449	PGI.072705#DN612692	2.02446	0.012063	TIGR_all_TC	PGI.072705#DN612692		DN612692	569	e-160	0.96
CW-spring	AL_TUS_615	54379248	FE522596	Signal recognition particle receptor	1.51846	0.0463574	uniprot	O80842_ARATH#O80842	Arabidopsis thaliana	O80842	292	9e-78	0.6
CW-spring	AL_TUS_617	54376930	FE520278	Cytoplasmic aconitate hydratase	1.82733	0.0338512	uniprot	Q2PEW2_TRIPR#Q2PEW2	Trifolium pratense	Q2PEW2	323	6e-87	0.83
CW-spring	AL_TUS_62	54377252	FE520600	Q9AV95_SOYBN#Q9AV95	2.01605	0.0282434	uniprot	Q9AV95_SOYBN#Q9AV95	Glycine max	Q9AV95	132	2e-29	0.32
CW-spring	AL_TUS_623	54380653	FE524001	At1g07080	2.24054	0.0352441	uniprot	Q93VQ6_ARATH#Q93VQ6	Arabidopsis thaliana	Q93VQ6	236	8e-61	0.56
CW-spring	AL_TUS_627	54379075	FE522423	Fasciclin-like arabinogalactan protein 1	0.421299	0.00431658	uniprot	FLA1_ARATH#Q9FM65	Arabidopsis thaliana	Q9FM65	75.1	3e-12	0.5
CW-spring	AL_TUS_635	54379480	FE522828	At3g06590	1.97263	0.0285234	uniprot	Q9C8Z9_ARATH#Q9C8Z9	Arabidopsis thaliana	Q9C8Z9	81.6	3e-14	0.34
CW-spring	AL_TUS_636	54379596	FE522944	At2g40550	1.76533	0.0133359	uniprot	Q0WST4_ARATH#Q0WST4	Arabidopsis thaliana	Q0WST4	205	2e-51	0.56
CW-spring	AL_TUS_638	54380729	FE524077	MC3	1.90784	0.0159814	uniprot	Q9ZSE0_PINRA#Q9ZSE0	Pinus radiata	Q9ZSE0	223	5e-57	0.44
CW-spring	AL_TUS_646	54378871	FE522219	Transferrin	1.71504	0.0239712	uniprot	Q6UPC0_ACASC#Q6UPC0	Acanthopagrus schlegeli	Q6UPC0	102	2e-20	0.42
CW-spring	AL_TUS_650	54379648	FE522996	Beta-adaptin-like protein	2.35254	0.040325	uniprot	Q9SUS3_ARATH#Q9SUS3	Arabidopsis thaliana	Q9SUS3	415	e-114	0.89
CW-spring	AL_TUS_657	54377762	FE521110	60S ribosomal protein L23A	1.58268	0.0105855	uniprot	RL23A_FRIAG#O22644	Fritillaria agrestis	O22644	157	6e-37	0.78
CW-spring	AL_TUS_658	54379500	FE522848	RNA-binding region RNP-1 RNA recognition motif	2.42661	0.0491085	uniprot	Q1SXU5_MEDTR#Q1SXU5	Medicago truncatula	Q1SXU5	104	4e-21	0.38
CW-spring	AL_TUS_674	54377619	FE520967	Os06g0237000	2.26506	0.0229511	uniprot	Q0DDB4_ORYSA#Q0DDB4	Oryza sativa	Q0DDB4	79.7	1e-13	0.68
CW-spring	AL_TUS_675	54377687	FE521035	AT5g14850	1.59471	0.0166414	uniprot	Q94A15_ARATH#Q94A15	Arabidopsis thaliana	Q94A15	130	6e-29	0.56
CW-spring	AL_TUS_676	54378892	FE522240	Os04g0488700	1.9483	0.0202952	uniprot	Q7XUE9_ORYSA#Q7XUE9	Oryza sativa	Q7XUE9	156	1e-36	0.4
CW-spring	AL_TUS_678	54379646	FE522994	235 kDa rhoptry protein-related	2.13978	0.00945719	TIGR_all_TC	PGI.072705#TC68817		TC68817	478	e-132	0.9
CW-spring	AL_TUS_679	54378683	FE522031	AT4g23790	2.09237	0.000698665	uniprot	Q9SUP8_ARATH#Q9SUP8	Arabidopsis thaliana	Q9SUP8	242	1e-62	0.44
CW-spring	AL_TUS_682	54377776	FE521124	Os07g0477500	2.07808	0.0159494	uniprot	Q0D6I0_ORYSA#Q0D6I0	Oryza sativa	Q0D6I0	331	2e-89	0.65
CW-spring	AL_TUS_685	54378618	FE521966	monocopper oxidase precursor	2.29012	0.0100918	uniprot	SKU5_ARATH#Q9SU40	Arabidopsis thaliana	Q9SU40	414	e-114	0.72
CW-spring	AL_TUS_695	54376897	FE520245	Dehydrin 1	2.17496	0.0193837	uniprot	Q5G116_PINTA#Q5G116	Pinus taeda	Q5G116	226	1e-57	0.69
CW-spring	AL_TUS_698	54381213	FE524561	Uncharacterized GPI-anchored protein	1.94215	0.000824443	uniprot	UGPI7_ARATH#Q9SUC9	Arabidopsis thaliana	Q9SUC9	147	5e-34	0.48
CW-spring	AL_TUS_7	54379744	FE523092	60S ribosomal protein L18-3	1.80342	0.0165639	uniprot	RL183_ARATH#Q940B0	Arabidopsis thaliana	Q940B0	317	4e-85	0.85
CW-spring	AL_TUS_702	54380681	FE524029	3-glucanase	1.69832	0.00846848	uniprot	Q6JAD9_MAIZE#Q6JAD9	Zea mays	Q6JAD9	293	3e-78	0.63
CW-spring	AL_TUS_703	54377389	FE520737	Doublesex-related protein	2.65186	0.0421059	TIGR_all_TC	PGI.072705#TC72826		TC72826	858	0	0.98
CW-spring	AL_TUS_714	54378366	FE521714	PGI.072705#TC76061	2.03776	0.00594319	TIGR_all_TC	PGI.072705#TC76061		TC76061	105	4e-20	0.88
CW-spring	AL_TUS_720	54379675	FE523023	At3g13300	2.02032	0.0282235	uniprot	Q8L7N9_ARATH#Q8L7N9	Arabidopsis thaliana	Q8L7N9	147	6e-34	0.56
CW-spring	AL_TUS_726	54378913	FE522261	PGI.072705#BF010962	2.17501	0.00570682	TIGR_all_TC	PGI.072705#BF010962		BF010962	434	e-119	0.93
CW-spring	AL_TUS_741	54376942	FE520290	Elongation factor Tu, chloroplast precursor EF-Tu	2.80221	0.00344239	uniprot	EFTUB_NICSY#Q43364	Nicotiana sylvestris	Q43364	389	e-107	0.82
CW-spring	AL_TUS_743	54378859	FE522207	PGI.072705#CO170732	2.08017	0.017288	TIGR_all_TC	PGI.072705#CO170732		CO170732	1271	0	0.99
CW-spring	AL_TUS_745	54379202	FE522550	At1g70780	1.33862	0.033481	TIGR_all_TC	PGI.072705#TC67359		TC67359	1433	0	0.98
CW-spring	AL_TUS_752	54376474	FE519822	At5g19000	2.10602	0.0290895	uniprot	Q8L765_ARATH#Q8L765	Arabidopsis thaliana	Q8L765	248	2e-64	0.65
CW-spring	AL_TUS_760	54377571	FE520919	At1g80120	1.3536	0.0339759	uniprot	Q9SSC7_ARATH#Q9SSC7	Arabidopsis thaliana	Q9SSC7	166	7e-40	0.5
CW-spring	AL_TUS_776	54380809	FE524157	Serine decarboxylase	1.93813	0.00957559	uniprot	Q4H1G0_BETVU#Q4H1G0	Beta vulgaris	Q4H1G0	367	e-100	0.78
CW-spring	AL_TUS_777	54377567	FE520915	Os07g0494900	1.75326	0.0445445	uniprot	Q7F1L0_ORYSA#Q7F1L0	Oryza sativa	Q7F1L0	83.6	8e-15	0.55
CW-spring	AL_TUS_782	54378669	FE522017	At3g10320	2.02179	0.0117126	uniprot	Q9SS43_ARATH#Q9SS43	Arabidopsis thaliana	Q9SS43	190	6e-47	0.42
CW-spring	AL_TUS_786	54377246	FE520594	Lipase/lipooxygenase, PLAT/LH2 Embryo-specific 3	2.3106	0.0397433	uniprot	Q2HUA9_MEDTR#Q2HUA9	Medicago truncatula	Q2HUA9	158	2e-37	0.58
CW-spring	AL_TUS_792	54377971	FE521319	Os01g0756600	1.95658	0.00345014	uniprot	Q8S0T6_ORYSA#Q8S0T6	Oryza sativa	Q8S0T6	160	4e-38	0.66
CW-spring	AL_TUS_793	54376352	FE519700	5-enolpyruvylshikimate 3-phosphate synthase	2.11109	0.018467	uniprot	Q30CZ8_FAGSY#Q30CZ8	Fagus sylvatica	Q30CZ8	330	4e-89	0.82
CW-spring	AL_TUS_794	54376819	FE520167	Transmembrane protein	1.79526	0.0196425	TIGR_all_TC	PGI.072705#TC60010		TC60010	946	0	0.98
CW-spring	AL_TUS_795	54379143	FE522491	mRNA decapping enzyme-like protein	3.13514	0.0362089	uniprot	DCP1_ARATH#Q9SJF3	Arabidopsis thaliana	Q9SJF3	285	2e-75	0.68
CW-spring	AL_TUS_8	54379755	FE523103	PGI.072705#DR386652	2.28584	0.0105944	TIGR_all_TC	PGI.072705#DR386652		DR386652	1088	0	0.96
CW-spring	AL_TUS_807	54375876	FE519224	PGI.072705#BE662604	1.82801	0.0153966	TIGR_all_TC	PGI.072705#BE662604		BE662604	567	e-159	0.96
CW-spring	AL_TUS_814	54378297	FE521645	Os02g0187500	1.7078	0.00242898	uniprot	Q6ZHS7_ORYSA#Q6ZHS7	Oryza sativa	Q6ZHS7	270	4e-71	0.85
CW-spring	AL_TUS_815	54376754	FE520102	T24C20_80	2.45766	0.0327004	uniprot	Q9STR8_ARATH#Q9STR8	Arabidopsis thaliana	Q9STR8	132	1e-29	0.46
CW-spring	AL_TUS_820	54376613	FE519961	At1g65600	0.64669	0.0377257	uniprot	Q8L7S6_ARATH#Q8L7S6	Arabidopsis thaliana	Q8L7S6	360	3e-98	0.78
CW-spring	AL_TUS_83	54378119	FE521467	Diaphanous protein-like	0.702241	0.0306069	TIGR_all_TC	PGI.072705#DR057823		DR057823	1283	0	0.98
CW-spring	AL_TUS_831	54378983	FE522331	Splicing factor SR1	2.21594	0.0204849	TIGR_all_TC	PGI.072705#TC58591		TC58591	1031	0	0.97
CW-spring	AL_TUS_832	54381034	FE524382	EDS1	1.39025	0.0455278	uniprot	Q8LL12_TOBAC#Q8LL12	Nicotiana tabacum	Q8LL12	160	6e-38	0.4
CW-spring	AL_TUS_835	54376326	FE519674	Ferredoxin	2.60851	0.0338342	uniprot	FER_CHLFR#P00247	Chlorogloeopsis fritschii	P00247	127	4e-28	0.82
CW-spring	AL_TUS_836	54376371	FE519719	At5g32440	1.57805	0.0115975	uniprot	Q8H1Q3_ARATH#Q8H1Q3	Arabidopsis thaliana	Q8H1Q3	108	3e-22	0.4
CW-spring	AL_TUS_837	54376907	FE520255	Tubulin beta-1	1.7056	0.0101982	uniprot	TBB1_WHEAT#Q9ZRB2	Triticum aestivum	Q9ZRB2	288	1e-76	1
CW-spring	AL_TUS_839	54379399	FE522747	Os05g0120100	2.2212	0.0178603	uniprot	Q0DL70_ORYSA#Q0DL70	Oryza sativa	Q0DL70	249	6e-65	0.77
CW-spring	AL_TUS_844	54376520	FE519868	DNA-damage-repair/toleration protein DRT111	2.00222	0.0361111	uniprot	DR111_ARATH#P42698	Arabidopsis thaliana	P42698	246	5e-64	0.72
CW-spring	AL_TUS_851	54379842	FE523190	At3g62390	2.06247	0.00228003	uniprot	Q9LZQ1_ARATH#Q9LZQ1	Arabidopsis thaliana	Q9LZQ1	174	3e-42	0.42
CW-spring	AL_TUS_863	54376334	FE519682	Aminopeptidase like protein	2.00601	0.000636236	uniprot	Q8VZH2_ARATH#Q8VZH2	Arabidopsis thaliana	Q8VZH2	234	3e-60	0.6
CW-spring	AL_TUS_864	54381219	FE524567	Blr3564 protein	2.53832	0.0439072	TIGR_all_TC	PGI.072705#CV137602		CV137602	143	2e-31	0.83
CW-spring	AL_TUS_866	54380925	FE524273	Ribosomal protein S26	1.86178	0.0392739	uniprot	Q9SWS9_PEA#Q9SWS9	Pisum sativum	Q9SWS9	127	5e-28	0.74
CW-spring	AL_TUS_867	54379298	FE522646	F8J2_170	0.677791	0.0184174	uniprot	Q9LF92_ARATH#Q9LF92	Arabidopsis thaliana	Q9LF92	201	2e-50	0.49
CW-spring	AL_TUS_879	54378053	FE521401	Aldehyde dehydrogenase	1.39467	0.0434248	uniprot	Q9LLR2_ORYSA#Q9LLR2	Oryza sativa	Q9LLR2	206	7e-52	0.61
CW-spring	AL_TUS_880	54380974	FE524322	Uclacyanin 3	1.10359	0.019964	uniprot	Q6H8G6_ORYSA#Q6H8G6	Oryza sativa	Q6H8G6	97.4	5e-19	0.5
CW-spring	AL_TUS_891	54379135	FE522483	Protein phosphatase 2A A subunit Phosphatase 2A regulatory A subunit	1.95863	0.0407188	uniprot	Q9S7C5_ORYSA#Q9S7C5	Oryza sativa	Q9S7C5	277	3e-73	0.79
CW-spring	AL_TUS_893	54381170	FE524518	60S ribosomal protein L26-1	2.17668	0.0448229	uniprot	Q2QXN5_ORYSA#Q2QXN5	Oryza sativa	Q2QXN5	118	3e-25	0.56
CW-spring	AL_TUS_900	54377765	FE521113	At2g23390	1.87131	0.0220975	uniprot	O80456_ARATH#O80456	Arabidopsis thaliana	O80456	121	2e-26	0.42
CW-spring	AL_TUS_909	54376945	FE520293	Os03g0586700	1.74369	0.0250557	uniprot	Q6F2V0_ORYSA#Q6F2V0	Oryza sativa	Q6F2V0	213	4e-54	0.58
CW-spring	AL_TUS_913	54376872	FE520220	At2g41970	1.89512	0.0287155	uniprot	P93749_ARATH#P93749	Arabidopsis thaliana	P93749	66.6	9e-10	0.44
CW-spring	AL_TUS_916	54381227	FE524575	Alpha-mannosidase	2.09965	0.0274034	uniprot	Q9FKW9_ARATH#Q9FKW9	Arabidopsis thaliana	Q9FKW9	151	3e-35	0.44
CW-spring	AL_TUS_924	54379505	FE522853	Heat shock protein 17.0	3.05795	0.0495041	uniprot	Q40851_PICGL#Q40851	Picea glauca	Q40851	231	2e-59	0.84
CW-spring	AL_TUS_930	54376238	FE519586	Auxin-regulated protein	1.20559	0.0263138	TIGR_all_TC	PGI.072705#TC66224		TC66224	400	e-109	0.99
CW-spring	AL_TUS_962	54376742	FE520090	P0042A10.44	1.83865	0.0332864	uniprot	Q5JM43_ORYSA#Q5JM43	Oryza sativa	Q5JM43	60.1	8e-08	0.44
CW-spring	AL_TUS_965	54378536	FE521884	ALY protein	1.87156	0.0210689	uniprot	Q1MSG9_NICBE#Q1MSG9	Nicotiana benthamiana	Q1MSG9	91.7	2e-17	0.42
CW-spring	AL_TUS_975	54376573	FE519921	Q1T0S1_MEDTR#Q1T0S1	2.05363	0.0398566	uniprot	Q1T0S1_MEDTR#Q1T0S1	Medicago truncatula	Q1T0S1	229	6e-59	0.49
CW-spring	AL_TUS_976	54376903	FE520251	Mevalonate kinase	2.03177	0.0226423	uniprot	Q944G2_HEVBR#Q944G2	Hevea brasiliensis	Q944G2	163	7e-39	0.65
CW-spring	AL_TUS_977	54381031	FE524379	EREBP-3 homolog	2.40047	0.0430859	TIGR_all_TC	PGI.072705#TC65659		TC65659	791	0	0.99
CW-spring	AL_TUS_981	54377967	FE521315	Actin filament bundling protein P-115-ABP	1.67639	0.0480075	uniprot	Q7Y0V3_LILLO#Q7Y0V3	Lilium longiflorum	Q7Y0V3	176	6e-43	0.51
CW-spring	AL_TUS_989	54376332	FE519680	At4g26850	2.64777	0.0312638	uniprot	Q8RWE8_ARATH#Q8RWE8	Arabidopsis thaliana	Q8RWE8	304	2e-81	0.7
CW-spring	AL_TUS_998	54379028	FE522376	Ethylene reponse factor-like AP2 domain transcription factor	2.89349	0.051	TIGR_all_TC	PGI.072705#TC77492		TC77492	1185	0	0.99
CW-spring	TUC_19	64520825	GO269535	Serine carboxypeptidase III precursor	1.38753	0.0483084	TIGR_all_TC	PGI.072705#TC65067		TC65067	283	3e-74	0.89
CW-spring	TUC_2	54376491	FE519839	40S ribosomal protein S17-like	1.4279	0.048778	uniprot	Q3HRX4_SOLTU#Q3HRX4	Solanum tuberosum	Q3HRX4	225	2e-57	0.91
CW-spring	TUC_20			Ethylene-forming enzyme	1.39181	0.0377452	TIGR_all_TC	PGI.072705#TC65149		TC65149	161	1e-37	0.97
CW-spring	TUC_22	64520644	GO269354	Ribosomal protein L36-like	1.65675	0.00630415	TIGR_all_TC	PGI.072705#TC68102		TC68102	117	3e-24	0.87
CW-spring	TUC_5			Zinc finger-like	1.54658	0.0416884	uniprot	Q6K8E9_ORYSA#Q6K8E9	Oryza sativa	Q6K8E9	77	4e-13	0.51
CW-spring	TUS_1	64520742	GO269452	Uncoupling protein	2.04042	0.0460039	uniprot	O81845_ARATH#O81845	Arabidopsis thaliana	O81845	145	7e-34	0.82
CW-spring	TUS_108	64520661	GO269371	PGI.072705#BX255510	1.80488	0.0106829	TIGR_all_TC	PGI.072705#BX255510		BX255510	170	6e-40	0.81
CW-spring	TUS_120	54376663	FE520011	PGI.072705#AL750797	1.69412	0.0284757	TIGR_all_TC	PGI.072705#AL750797		AL750797	246	1e-62	0.96
CW-spring	TUS_121	64520654	GO269364	Oligopeptidase A	1.10344	0.0494186	TIGR_all_TC	PGI.072705#TC74190		TC74190	167	1e-39	0.97
CW-spring	TUS_14	64520716	GO269426	Benzoyl CoA benzoic acid benzoyltransferase	1.57311	0.0255637	uniprot	Q2PF15_9LAMI#Q2PF15	Lamiales	Q2PF15	102	8e-21	0.33
CW-spring	TUS_17	64520831	GO269541	ATP-dependent Clp protease ATP-binding subunit clpA CD4B,chloroplast,	2.71925	0.00459141	uniprot	Q2QVG9_ORYSA#Q2QVG9	Oryza sativa	Q2QVG9	67	2e-10	0.84
CW-spring	TUS_18			Quinone reductase 2	1.93546	0.027352	uniprot	Q5EI63_TRIMO#Q5EI63	Triticum monococcum	Q5EI63	59.7	8e-08	0.37
CW-spring	TUS_2	64520793	GO269503	Actin 3	0.905083	0.00285958	uniprot	O82565_ANEPH#O82565	Anemia phyllitidis	O82565	355	1e-96	0.83
CW-spring	TUS_20	64520640	GO269350	Ribosomal protein L6	1.69731	0.0115216	uniprot	Q5I7L4_WHEAT#Q5I7L4	Triticum aestivum	Q5I7L4	84	2e-15	0.41
CW-spring	TUS_24	64520743	GO269453	Fiber polyubiquitin	2.91087	0.0202654	uniprot	Q6UA12_GOSBA#Q6UA12	Gossypium barbadense	Q6UA12	122	8e-27	0.73
CW-spring	TUS_33	64520674	GO269384	3,4-dihydroxy-2-butanone kinase	2.2815	0.0277488	uniprot	Q8LLN9_ORYSA#Q8LLN9	Oryza sativa	Q8LLN9	120	1e-26	0.55
CW-spring	TUS_43	64520749	GO269459	14-3-3 protein	1.31667	0.0475811	uniprot	Q9LKK9_9ROSI#Q9LKK9	rosids	Q9LKK9	284	3e-75	0.77
CW-spring	TUS_44	64520816	GO269526	dTDP-glucose 4-6-dehydratase homolog D18	1.79962	0.0305462	uniprot	Q9LZI2_ARATH#Q9LZI2	Arabidopsis thaliana	Q9LZI2	81.6	2e-14	0.8
CW-spring	TUS_51	64520761	GO269471	Proteinase-like protein	2.04099	0.013014	uniprot	Q9SZV5_ARATH#Q9SZV5	Arabidopsis thaliana	Q9SZV5	109	2e-22	0.72
CW-spring	TUS_59	64520756	GO269466	CG18284-PA (GH10507p)	0.591823	0.00525623	TIGR_all_TC	PGI.072705#TC57427		TC57427	692	0	0.9
CW-spring	TUS_60	64520696	GO269406	YUP8H12.1	1.8202	0.00417108	TIGR_all_TC	SGI.100604#TC5743		TC5743	367	6e-99	0.87
CW-spring	TUS_72	64520760	GO269470	ABI3-interacting protein 2	1.97032	0.0379813	TIGR_all_TC	PGI.072705#TC60131		TC60131	414	e-113	0.86
CW-spring	TUS_74	64520773	GO269483	50S ribosomal protein L21, mitochondrial precursor	0.635718	0.0088612	TIGR_all_TC	PGI.072705#TC61306		TC61306	438	e-120	0.89
CW-spring	TUS_75	64520680	GO269390	At5g53450	1.83225	0.0187169	TIGR_all_TC	PGI.072705#TC61435		TC61435	113	1e-22	0.89
CW-spring	TUS_78	64520678	GO269388	Vacuolar ATP synthase subunit H	1.44214	0.0418796	TIGR_all_TC	PGI.072705#TC65361		TC65361	117	2e-24	0.86
CW-spring	TUS_9	64520655	GO269365	Mitochondrial elongation factor Tu	1.75888	0.038963	uniprot	Q0WUV8_ARATH#Q0WUV8	Arabidopsis thaliana	Q0WUV8	56.6	3e-07	0.6
CW-spring	TUS_91	64520649	GO269359	PGI.072705#TC70213	2.05836	0.0427153	TIGR_all_TC	PGI.072705#TC70213		TC70213	202	9e-50	0.84
CW-spring	TUS_93	64520683	GO269393	RNA-binding protein-like	1.89413	0.047501	TIGR_all_TC	PGI.072705#TC72198		TC72198	119	2e-24	0.92
CW-spring	TUS_96	64520832	GO269542	Erg-1	1.99976	0.0332961	TIGR_all_TC	PGI.072705#TC73770		TC73770	315	1e-83	0.86
CW-spring	MWE12B5	54377697	FE521045	Arabinogalactan-like	1.82569	0.0306401	uniprot	Q41072_PINTA#Q41072	Pinus taeda	Q41072	147	1e-33	0.49
OW-autumn	AL_TUC_51	54377426	FE520774	101 kDa heat shock protein	-1.62692	0.0446387	uniprot	Q9ZT13_TOBAC#Q9ZT13	Nicotiana tabacum	Q9ZT13	299	1e-79	0.75
OW-autumn	AL_TUC_2	54376821	FE520169	14 kDa zinc-binding protein Protein kinase C inhibitor PKCI	-1.67275	0.0418342	uniprot	ZB14_MAIZE#P42856	Zea mays	P42856	194	2e-48	0.85
OW-autumn	AL_TUS_240	54377446	FE520794	1-hydroxy-2-methyl-2-E-butenyl 4-diphosphate reductase	-1.36889	0.0432086	uniprot	Q1KYM5_GINBI#Q1KYM5	Ginkgo biloba	Q1KYM5	540	e-152	0.86
OW-autumn	AL_TUC_845	54379841	FE523189	22 kDa polypeptide DREPP4 protein	-2.03331	0.0319549	TIGR_all_TC	PGI.072705#TC67421		TC67421	1195	0	0.98
OW-autumn	AL_TUS_812	54378814	FE522162	26S proteasome subunit RPN9b	-1.547	0.0473069	uniprot	Q8GYA6_ARATH#Q8GYA6	Arabidopsis thaliana	Q8GYA6	320	3e-86	0.77
OW-autumn	AL_TUS_1341	54380338	FE523686	40S ribosomal protein S25	-0.865092	0.00999905	uniprot	Q6VEV1_SOYBN#Q6VEV1	Glycine max	Q6VEV1	84.3	2e-15	0.85
OW-autumn	AL_TUS_1030	54380104	FE523452	50S ribosomal protein L35, chloroplast precursor CL35	-1.58104	0.0498591	uniprot	RK35_SPIOL#P23326	Spinacia oleracea	P23326	137	5e-31	0.88
OW-autumn	AL_TUS_1161	54379391	FE522739	60S ribosomal protein L15-2	-2.34724	0.0473557	uniprot	RL15B_PICMA#O65082	Picea mariana	O65082	272	9e-72	0.71
OW-autumn	AL_TUS_1107	54379771	FE523119	60S ribosomal protein L17	-1.4961	0.0351582	uniprot	Q9AV77_ORYSA#Q9AV77	Oryza sativa	Q9AV77	283	4e-75	0.99
OW-autumn	AL_TUS_1952	54375643	FE518991	60S ribosomal protein L36-1	-1.36904	0.00323095	TIGR_all_TC	PGI.072705#TC66186		TC66186	505	e-141	0.98
OW-autumn	AL_TUC_388	54378139	FE521487	60S ribosomal protein L4 L1	-1.37607	0.0495159	uniprot	RL4_PRUAR#Q9XF97	Prunus armeniaca	Q9XF97	549	e-154	0.68
OW-autumn	AL_TUC_908	54376176	FE519524	60S ribosomal protein L41	-1.76981	0.0341181	TIGR_all_TC	PGI.072705#TC65893		TC65893	684	0	0.97
OW-autumn	AL_TUC_174	54380127	FE523475	Acetyltransferase	-1.3694	0.00808195	uniprot	Q9M153_ARATH#Q9M153	Arabidopsis thaliana	Q9M153	146	9e-34	0.48
OW-autumn	AL_TUS_669	54376870	FE520218	Acetyltransferase 1-like	-1.15233	0.0202301	uniprot	Q5ZDJ3_ORYSA#Q5ZDJ3	Oryza sativa	Q5ZDJ3	419	e-116	0.71
OW-autumn	AL_TUC_628	54379184	FE522532	Actin 2	-2.13948	0.0486352	uniprot	O82564_ANEPH#O82564	Anemia phyllitidis	O82564	716	0	0.93
OW-autumn	AL_TUC_608	54375576	FE518924	Acyl carrier-like protein	-2.09325	0.0304447	TIGR_all_TC	PGI.072705#TC74163		TC74163	585	e-165	1
OW-autumn	AL_TUC_501	54378182	FE521530	Adapter-related protein complex 4 epsilon 1 subunit	-2.19344	0.0406533	uniprot	Q8RZX0_ORYSA#Q8RZX0	Oryza sativa	Q8RZX0	75.1	6e-12	0.41
OW-autumn	AL_TUS_2061	54375055	FE518403	ADP-glucose pyrophosphorylase large subunit	-1.81071	0.041812	uniprot	O04896_HORVU#O04896	Hordeum vulgare	O04896	150	2e-35	0.76
OW-autumn	AL_TUC_120	54379877	FE523225	Alcohol dehydrogenase	-1.41566	0.0221533	uniprot	Q43025_PINBN#Q43025	Pinus banksiana	Q43025	349	2e-94	0.83
OW-autumn	AL_TUS_435	54376479	FE519827	ALG2-interacting protein X	-3.0132	0.0383227	uniprot	Q75WV0_TOBAC#Q75WV0	Nicotiana tabacum	Q75WV0	257	4e-67	0.6
OW-autumn	AL_TUC_447	54381138	FE524486	Alpha/beta hydrolase	-2.70979	0.0495558	uniprot	Q1RUS1_MEDTR#Q1RUS1	Medicago truncatula	Q1RUS1	104	2e-21	0.69
OW-autumn	AL_TUC_186	54379893	FE523241	Aminomethyltransferase, mitochondrial precursor	-1.49589	0.0339307	uniprot	GCST_SOLTU#P54260	Solanum tuberosum	P54260	179	2e-43	0.78
OW-autumn	AL_TUC_17	54377883	FE521231	AMP-binding enzyme family protein	-2.37855	0.0355588	uniprot	Q10MK9_ORYSA#Q10MK9	Oryza sativa	Q10MK9	172	2e-41	0.73
OW-autumn	AL_TUC_511	54378334	FE521682	Ankyrin-repeat protein	-0.910175	0.0434932	uniprot	Q6TKQ6_VITAE#Q6TKQ6	Vitis aestivalis	Q6TKQ6	334	2e-90	0.73
OW-autumn	AL_TUS_1875	54380280	FE523628	Ap19 protein	-1.74533	0.0379484	TIGR_all_TC	PGI.072705#TC58223		TC58223	244	3e-62	0.88
OW-autumn	AL_TUS_1299	54377822	FE521170	Arabidopsis thaliana genomic DNA, chromosome 3, BAC clone:F14O13	-1.33448	0.0351837	TIGR_all_TC	PGI.072705#TC77092		TC77092	1158	0	0.98
OW-autumn	AL_TUS_403	54380347	FE523695	Arginine decarboxylase	-1.03714	0.0304889	uniprot	Q71SB4_PINSY#Q71SB4	Pinus sylvestris	Q71SB4	277	4e-73	0.95
OW-autumn	AL_TUS_1563	54375255	FE518603	Argininosuccinate synthase	-0.799296	0.0135785	TIGR_all_TC	PGI.072705#TC68650		TC68650	854	0	0.98
OW-autumn	AL_TUC_606	54379471	FE522819	Armadillo-like helical (Proteasome/cyclosome, regulatory subunit)	-1.76045	0.0502174	uniprot	Q1SE07_MEDTR#Q1SE07	Medicago truncatula	Q1SE07	278	3e-73	0.58
OW-autumn	AL_TUS_515	54380110	FE523458	Arsenite inducible RNA associated protein	-1.57156	0.0411642	uniprot	Q7XIH5_ORYSA#Q7XIH5	Oryza sativa	Q7XIH5	111	4e-23	0.57
OW-autumn	AL_TUC_91	54375661	FE519009	Aspartate transaminase, mitochondrial	-2.23564	0.0319396	TIGR_all_TC	PGI.072705#TC66779		TC66779	396	e-108	0.96
OW-autumn	AL_TUS_1339	54376823	FE520171	Aspartic proteinase	-1.62738	0.0391231	uniprot	Q8L6A8_THECC#Q8L6A8	Theobroma cacao	Q8L6A8	194	2e-48	0.62
OW-autumn	AL_TUS_60	54377201	FE520549	Aspartic proteinase nepenthesin II	-2.19298	0.0460263	uniprot	Q5ZAZ8_ORYSA#Q5ZAZ8	Oryza sativa	Q5ZAZ8	321	2e-86	0.61
OW-autumn	AL_TUS_806	54377402	FE520750	At1g24120	-1.63119	0.0473531	uniprot	Q1EBT7_ARATH#Q1EBT7	Arabidopsis thaliana	Q1EBT7	222	1e-56	0.53
OW-autumn	AL_TUS_2219	54380034	FE523382	At1g32260	-1.41089	0.0481982	TIGR_all_TC	PGI.072705#TC75654		TC75654	387	e-105	0.95
OW-autumn	AL_TUS_101	54378261	FE521609	At1g33270	-1.64012	0.038893	uniprot	Q6NPP7_ARATH#Q6NPP7	Arabidopsis thaliana	Q6NPP7	416	e-115	0.66
OW-autumn	AL_TUS_740	54379357	FE522705	At1g47420	-1.12815	0.00420011	uniprot	UMP6_ARATH#Q9SX77	Arabidopsis thaliana	Q9SX77	87	7e-16	0.55
OW-autumn	AL_TUS_69	54377403	FE520751	At1g48640	-1.44859	0.040644	uniprot	Q8S9K7_ARATH#Q8S9K7	Arabidopsis thaliana	Q8S9K7	134	5e-30	0.41
OW-autumn	AL_TUC_518	54380311	FE523659	At1g60390	-1.44948	0.0409987	uniprot	Q0WTJ0_ARATH#Q0WTJ0	Arabidopsis thaliana	Q0WTJ0	279	2e-73	0.39
OW-autumn	TUS_84	64520740	GO269450	At1g63770	-1.68557	0.0494836	TIGR_all_TC	PGI.072705#TC67150		TC67150	363	4e-98	0.9
OW-autumn	AL_TUC_627	54377922	FE521270	At1g65270	-2.17728	0.0427198	uniprot	O80798_ARATH#O80798	Arabidopsis thaliana	O80798	267	5e-70	0.6
OW-autumn	AL_TUC_533	54379887	FE523235	At1g71840	-1.75603	0.0240089	uniprot	Q8RXQ4_ARATH#Q8RXQ4	Arabidopsis thaliana	Q8RXQ4	402	e-110	0.56
OW-autumn	AL_TUS_1786	54375561	FE518909	At1g79930	-2.29584	0.0184287	TIGR_all_TC	PGI.072705#TC58056		TC58056	678	0	0.99
OW-autumn	AL_TUC_244	54375401	FE518749	At2g01140	-1.98483	0.0503739	TIGR_all_TC	PGI.072705#TC73572		TC73572	466	e-129	0.99
OW-autumn	AL_TUS_1635	54375369	FE518717	At2g46220	-1.30901	0.0500162	TIGR_all_TC	SGI.100604#TC6070		TC6070	565	e-159	0.9
OW-autumn	AL_TUS_1860	54380140	FE523488	At2g46760	-1.86571	0.0461229	uniprot	O81032_ARATH#O81032	Arabidopsis thaliana	O81032	84	2e-15	0.38
OW-autumn	AL_TUS_213	54378301	FE521649	AT3g01160	-2.62504	0.0324494	uniprot	Q941E0_ARATH#Q941E0	Arabidopsis thaliana	Q941E0	79	2e-13	0.34
OW-autumn	AL_TUC_508	54376206	FE519554	AT3g07470	-2.1207	0.0369374	uniprot	Q94AG1_ARATH#Q94AG1	Arabidopsis thaliana	Q94AG1	75.5	2e-12	0.77
OW-autumn	AL_TUS_1399	54375896	FE519244	At3g08890	-2.2753	0.0314552	uniprot	Q9SR89_ARATH#Q9SR89	Arabidopsis thaliana	Q9SR89	182	5e-45	0.5
OW-autumn	AL_TUS_718	54377039	FE520387	At3g09570	-1.79472	0.0433032	uniprot	Q9C5T6_ARATH#Q9C5T6	Arabidopsis thaliana	Q9C5T6	197	3e-49	0.62
OW-autumn	AL_TUS_456	54378244	FE521592	At3g22850	-1.48747	0.04316	uniprot	Q9LIL3_ARATH#Q9LIL3	Arabidopsis thaliana	Q9LIL3	194	3e-48	0.53
OW-autumn	TUS_76	64520729	GO269439	At3g56860	-1.30537	0.00593768	TIGR_all_TC	PGI.072705#TC65008		TC65008	763	0	0.94
OW-autumn	AL_TUS_1670	54377410	FE520758	At3g58450	-1.68874	0.0251504	uniprot	Q84JS5_ARATH#Q84JS5	Arabidopsis thaliana	Q84JS5	53.5	2e-06	0.57
OW-autumn	AL_TUS_1247	54377032	FE520380	AT4g11270	-1.25983	0.0499768	uniprot	Q9SUT4_ARATH#Q9SUT4	Arabidopsis thaliana	Q9SUT4	241	1e-62	0.56
OW-autumn	AL_TUS_614	54378285	FE521633	At4g11860	-1.55856	0.0336109	uniprot	Q8LE63_ARATH#Q8LE63	Arabidopsis thaliana	Q8LE63	106	1e-21	0.61
OW-autumn	AL_TUS_220	54378266	FE521614	AT4g11970	-1.46537	0.0489369	uniprot	Q9SZ62_ARATH#Q9SZ62	Arabidopsis thaliana	Q9SZ62	57.4	8e-07	0.29
OW-autumn	AL_TUS_621	54376813	FE520161	At4g27340	-1.73781	0.0212146	uniprot	Q6NQ64_ARATH#Q6NQ64	Arabidopsis thaliana	Q6NQ64	109	1e-22	0.63
OW-autumn	AL_TUS_215	54375988	FE519336	At4g28070	-1.31048	0.0298825	uniprot	Q5XET7_ARATH#Q5XET7	Arabidopsis thaliana	Q5XET7	77.8	6e-13	0.57
OW-autumn	AL_TUS_282	54379961	FE523309	AT4g29850	-1.55419	0.0421118	uniprot	Q9SZQ6_ARATH#Q9SZQ6	Arabidopsis thaliana	Q9SZQ6	168	3e-40	0.75
OW-autumn	AL_TUS_785	54381039	FE524387	AT5g16110	-0.599602	0.0446143	uniprot	Q9FPI4_ARATH#Q9FPI4	Arabidopsis thaliana	Q9FPI4	59.7	1e-07	0.37
OW-autumn	AL_TUS_2299	54374879	FE518227	AT5g16150	-1.69268	0.0318012	TIGR_all_TC	PGI.072705#TC73569		TC73569	238	9e-61	0.99
OW-autumn	AL_TUS_1507	54378830	FE522178	At5g16940	-1.35635	0.0138893	uniprot	Q9LFK7_ARATH#Q9LFK7	Arabidopsis thaliana	Q9LFK7	146	3e-34	0.52
OW-autumn	AL_TUS_2313	54380320	FE523668	At5g26220	-1.53501	0.0278922	uniprot	Q8GY54_ARATH#Q8GY54	Arabidopsis thaliana	Q8GY54	81.3	1e-14	0.61
OW-autumn	AL_TUC_21	54375300	FE518648	ATP, GTP-binding protein	-1.65524	0.0365595	uniprot	Q8W326_ORYSA#Q8W326	Oryza sativa	Q8W326	100	2e-20	0.77
OW-autumn	AL_TUS_474	54377358	FE520706	Beta-1,3-glucanase	-1.82128	0.0492282	uniprot	Q9SHZ2_ARATH#Q9SHZ2	Arabidopsis thaliana	Q9SHZ2	255	1e-66	0.6
OW-autumn	AL_TUS_1221	54377409	FE520757	Beta-glycosidase	-1.8892	0.0115473	uniprot	Q1M317_PINTA#Q1M317	Pinus taeda	Q1M317	213	4e-54	0.97
OW-autumn	AL_TUS_899	54377399	FE520747	Calcineurin B-like protein 2-2	-0.76266	0.0470885	uniprot	Q008R7_POPEU#Q008R7	Populus euphratica	Q008R7	221	2e-56	0.73
OW-autumn	AL_TUS_312	54377061	FE520409	Cathepsin B-like cysteine protease	-1.72917	0.0121789	uniprot	Q5D214_ORYSA#Q5D214	Oryza sativa	Q5D214	390	e-107	0.67
OW-autumn	AL_TUS_90	54378169	FE521517	Cation-transporting ATPase	-1.21073	0.0175114	uniprot	Q7X8B5_ORYSA#Q7X8B5	Oryza sativa	Q7X8B5	385	e-105	0.61
OW-autumn	AL_TUC_841	54379907	FE523255	Cdc2Pa protein	-1.59852	0.0273538	uniprot	Q43361_PICAB#Q43361	Picea abies	Q43361	536	e-151	0.99
OW-autumn	TUC_3	54380190	FE523538	CesA10	-2.49685	0.0408716	uniprot	Q4VWW7_PINRA#Q4VWW7	Pinus radiata	Q4VWW7	240	3e-62	0.9
OW-autumn	AL_TUC_678	54379640	FE522988	CesA6	-1.94776	0.0390896	uniprot	Q4VWX0_PINRA#Q4VWX0	Pinus radiata	Q4VWX0	725	0	0.83
OW-autumn	TUS_29	64520776	GO269486	Chalcone synthase	-1.49646	0.0472205	uniprot	Q7XJC5_PINPS#Q7XJC5	Pinus pinaster	Q7XJC5	191	9e-48	0.79
OW-autumn	AL_TUC_947	54378769	FE522117	Chitinase-like protein	-1.86482	0.04181	uniprot	Q6JX04_GOSHI#Q6JX04	Gossypium hirsutum	Q6JX04	330	2e-88	0.51
OW-autumn	AL_TUS_1268	54378068	FE521416	Chloroplast-targeted copper chaperone	-1.34128	0.000913116	uniprot	Q7XZS3_ARATH#Q7XZS3	Arabidopsis thaliana	Q7XZS3	89	1e-16	0.66
OW-autumn	AL_TUS_1680	54379959	FE523307	Coated vesicle membrane protein	-1.6919	0.0473592	uniprot	Q9S7M9_ARATH#Q9S7M9	Arabidopsis thaliana	Q9S7M9	164	1e-39	0.76
OW-autumn	AL_TUS_368	54377102	FE520450	Cold acclimation protein	-1.60474	0.00296752	uniprot	Q9SVL6_ARATH#Q9SVL6	Arabidopsis thaliana	Q9SVL6	188	2e-46	0.71
OW-autumn	TUS_98	64520619	GO269329	Coumarate 3-hydroxylase, C3H	-1.66347	0.0478811	TIGR_all_TC	PGI.072705#TC73981		TC73981	274	3e-71	0.88
OW-autumn	AL_TUS_334	54377138	FE520486	CTV.22	-1.89507	0.047763	TIGR_all_TC	PGI.072705#TC73167		TC73167	1744	0	0.99
OW-autumn	TUC_23	54375421	FE518769	Cullin-like protein T10P11.14.1	-1.82949	0.0430331	TIGR_all_TC	PGI.072705#TC69421		TC69421	613	e-173	0.98
OW-autumn	AL_TUS_1758	54380339	FE523687	Cyclase associated protein CAP	-1.27777	0.0485016	uniprot	O65902_ARATH#O65902	Arabidopsis thaliana	O65902	75.5	6e-13	0.64
OW-autumn	AL_TUC_318	54377043	FE520391	Cyclin-like F-box	-2.08452	0.0341538	uniprot	Q2HTR2_MEDTR#Q2HTR2	Medicago truncatula	Q2HTR2	351	3e-95	0.63
OW-autumn	AL_TUS_1121	54376862	FE520210	Cysteine protease	-1.39164	0.0421857	uniprot	O50002_PRUAR#O50002	Prunus armeniaca	O50002	197	2e-49	0.56
OW-autumn	TUS_105	64520738	GO269448	Cytochrome c oxidase chain 5c [imported]	-1.57386	0.0450555	TIGR_all_TC	PGI.072705#AW010052		AW010052	270	5e-70	0.85
OW-autumn	AL_TUS_1002	54379987	FE523335	cytochrome c oxidase subunit 6b-1	-1.11863	0.039673	uniprot	Q8LHA3_ORYSA#Q8LHA3	Oryza sativa	Q8LHA3	155	2e-36	0.86
OW-autumn	AL_TUS_1254	54378496	FE521844	Cytochrome P450 CYPC	-1.22464	0.0454307	uniprot	Q50EK4_PINTA#Q50EK4	Pinus taeda	Q50EK4	280	4e-74	0.98
OW-autumn	AL_TUC_234	54376548	FE519896	D12 oleate desaturase	-1.71564	0.0376605	uniprot	Q84UB7_PUNGR#Q84UB7	Punica granatum	Q84UB7	277	3e-73	0.66
OW-autumn	AL_TUC_538	64520808	GO269518	Debaryomyces hansenii chromosome E	-1.9477	0.0422491	TIGR_all_TC	PGI.072705#TC67288		TC67288	383	e-104	0.91
OW-autumn	AL_TUS_709	54376378	FE519726	Defensin	-1.99079	0.0274281	TIGR_all_TC	PGI.072705#TC57354		TC57354	325	2e-86	0.92
OW-autumn	AL_TUS_1650	54381206	FE524554	Delta-COP	-1.47648	0.00635838	TIGR_all_TC	SGI.100604#TC2085		TC2085	289	6e-76	0.9
OW-autumn	AL_TUC_853	54377453	FE520801	Delta-pyrroline-5-carboxylate synthetase	-1.89978	0.0438904	uniprot	Q6RUF7_SOYBN#Q6RUF7	Glycine max	Q6RUF7	233	5e-60	0.64
OW-autumn	AL_TUC_495	54378467	FE521815	Dihydroorotate dehydrogenase 1	-1.93642	0.0339462	uniprot	Q1SIZ4_MEDTR#Q1SIZ4	Medicago truncatula	Q1SIZ4	323	5e-87	0.72
OW-autumn	AL_TUS_539	54377429	FE520777	E3 ubiquitin protein ligase UPL1	-1.69728	0.0378114	uniprot	Q2QSH6_ORYSA#Q2QSH6	Oryza sativa	Q2QSH6	129	1e-28	0.39
OW-autumn	AL_TUC_173	54380335	FE523683	Emb protein	-1.62649	0.0479889	uniprot	Q9FLB6_ARATH#Q9FLB6	Arabidopsis thaliana	Q9FLB6	217	7e-55	0.57
OW-autumn	AL_TUS_1544	54375750	FE519098	Endoplasmatic reticulum retrieval protein	-2.67219	0.0185632	TIGR_all_TC	PGI.072705#TC66322		TC66322	860	0	0.98
OW-autumn	AL_TUC_904	54378991	FE522339	Epa4p	-1.61846	0.0466347	TIGR_all_TC	PGI.072705#TC74701		TC74701	896	0	0.97
OW-autumn	AL_TUS_237	54379085	FE522433	Esterase	-1.40929	0.0131773	uniprot	Q6NKX4_ARATH#Q6NKX4	Arabidopsis thaliana	Q6NKX4	187	4e-46	0.78
OW-autumn	AL_TUS_364	54375321	FE518669	Esterase/lipase/thioesterase	-1.18784	0.00942665	uniprot	Q2HUX9_MEDTR#Q2HUX9	Medicago truncatula	Q2HUX9	122	1e-26	0.53
OW-autumn	AL_TUC_379	54377509	FE520857	Eukaryotic initiation factor 4, eIF4-like protein	-1.5522	0.0410954	uniprot	Q8H179_ARATH#Q8H179	Arabidopsis thaliana	Q8H179	142	1e-32	0.4
OW-autumn	AL_TUS_822	54381145	FE524493	Eukaryotic initiation factor 4B	-2.20486	0.0399603	TIGR_all_TC	PGI.072705#TC67041		TC67041	1316	0	0.98
OW-autumn	AL_TUS_452	54376895	FE520243	Exo-beta-glucanase	-1.29914	0.0455431	uniprot	Q6UY81_LILLO#Q6UY81	Lilium longiflorum	Q6UY81	362	1e-98	0.73
OW-autumn	AL_TUC_755	54380326	FE523674	Expansin Alpha- 3	-2.02789	0.0421238	uniprot	Q6T5H5_9ROSI#Q6T5H5	rosids	Q6T5H5	277	1e-72	0.81
OW-autumn	TUS_100	64520800	GO269510	F10A5.13 [imported]	-0.962313	0.00983355	TIGR_all_TC	PGI.072705#TC75209		TC75209	347	4e-93	0.86
OW-autumn	AL_TUS_1744	54380107	FE523455	F12M16.16	-1.40901	0.0479931	TIGR_all_TC	PGI.072705#TC65499		TC65499	686	0	0.97
OW-autumn	AL_TUC_771	54377777	FE521125	F1N21.3	-1.87049	0.0177874	TIGR_all_TC	PGI.072705#TC77419		TC77419	1328	0	0.99
OW-autumn	AL_TUC_746	54379474	FE522822	F21J9.22	-1.54434	0.0439163	uniprot	Q9FYK8_ARATH#Q9FYK8	Arabidopsis thaliana	Q9FYK8	58.5	4e-07	0.44
OW-autumn	AL_TUC_919	54380126	FE523474	F2K11.10	-1.81331	0.0405375	TIGR_all_TC	PGI.072705#TC66212		TC66212	1766	0	0.97
OW-autumn	AL_TUS_1763	54378423	FE521771	F5O11.10	-2.16936	0.0401488	TIGR_all_TC	PGI.072705#TC79372		TC79372	147	6e-33	0.9
OW-autumn	AL_TUS_196	54378246	FE521594	F9E10.32	-1.52343	0.0478991	uniprot	Q9S7T6_ARATH#Q9S7T6	Arabidopsis thaliana	Q9S7T6	108	3e-22	0.4
OW-autumn	AL_TUS_2108	54379040	FE522388	Farnesyl diphosphate synthetase	-1.32013	0.0370631	TIGR_all_TC	PGI.072705#TC66694		TC66694	498	e-139	0.97
OW-autumn	AL_TUC_418	54381151	FE524499	Fasciclin-like arabinogalactan protein 17	-1.73591	0.0496933	uniprot	FLA17_ARATH#Q66GR0	Arabidopsis thaliana	Q66GR0	365	3e-99	0.57
OW-autumn	AL_TUS_1373	54380262	FE523610	Fasciclin-like arabinogalactan protein 26	-2.27016	0.0488113	uniprot	Q06I80_WHEAT#Q06I80	Triticum aestivum	Q06I80	234	2e-60	0.75
OW-autumn	AL_TUS_1049	54379041	FE522389	Fibrillarin	-1.03123	0.0489701	uniprot	O65058_PICMA#O65058	Picea mariana	O65058	320	2e-86	0.98
OW-autumn	AL_TUC_34	54379659	FE523007	G9-3	-1.98057	0.0434582	uniprot	Q6RZW2_MUSAC#Q6RZW2	Musa acuminata	Q6RZW2	168	2e-40	0.53
OW-autumn	AL_TUC_707	54380895	FE524243	Gamma-thionin protein precursor	-1.96863	0.0483155	uniprot	Q40779_PICAB#Q40779	Picea abies	Q40779	153	3e-36	0.83
OW-autumn	AL_TUC_343	54379077	FE522425	Gb (Chromosoma associate protein subunit H2)	-1.97488	0.0465894	uniprot	Q9LUR0_ARATH#Q9LUR0	Arabidopsis thaliana	Q9LUR0	80.5	7e-14	0.45
OW-autumn	AL_TUS_382	54376769	FE520117	Gb|AAC63835.1	-1.76023	0.023055	TIGR_all_TC	PGI.072705#TC58486		TC58486	1150	0	0.97
OW-autumn	AL_TUS_1753	54380376	FE523724	GCPE protein	-1.59554	0.024577	TIGR_all_TC	PGI.072705#TC66829		TC66829	527	e-147	0.97
OW-autumn	AL_TUC_227	54380026	FE523374	GDP-fucose protein-O-fucosyltransferase 2	-1.66605	0.0416438	uniprot	Q6ZL29_ORYSA#Q6ZL29	Oryza sativa	Q6ZL29	333	7e-90	0.65
OW-autumn	AL_TUS_1422	54377130	FE520478	Glutamine cyclotransferase precursor	-2.32072	0.0465767	uniprot	O81226_CARPA#O81226	Carica papaya	O81226	70.5	4e-11	0.7
OW-autumn	AL_TUS_2106	54375029	FE518377	Glutaminyl-tRNA synthetase	-2.49017	0.0315973	TIGR_all_TC	PGI.072705#TC62025		TC62025	470	e-130	0.99
OW-autumn	TUS_65	64520616	GO269326	Glycoprotein-like	-1.63282	0.0434929	TIGR_all_TC	PGI.072705#TC58350		TC58350	131	7e-29	0.92
OW-autumn	AL_TUS_44	54379993	FE523341	Glycosyl transferase family 8 protein-like	-1.53179	0.0482936	uniprot	Q652K2_ORYSA#Q652K2	Oryza sativa	Q652K2	374	e-102	0.76
OW-autumn	AL_TUC_662	54380330	FE523678	Glycosyl transferase NTGT5a	-1.6382	0.0466955	uniprot	Q589Y2_TOBAC#Q589Y2	Nicotiana tabacum	Q589Y2	446	e-123	0.47
OW-autumn	AL_TUS_1723	54380226	FE523574	Glyoxal oxidase	-1.27865	0.0214949	uniprot	Q3HRQ2_9MAGN#Q3HRQ2	Magnoliophyta	Q3HRQ2	201	7e-51	0.69
OW-autumn	AL_TUC_190	54379105	FE522453	Green ripe-like 1	-1.69354	0.050148	uniprot	Q1HTV4_SOLLC#Q1HTV4	Solanum lycopersicum	Q1HTV4	306	5e-82	0.61
OW-autumn	AL_TUS_1000	54378308	FE521656	GRF zinc finger family protein	-1.05408	0.0232922	uniprot	Q2QXT9_ORYSA#Q2QXT9	Oryza sativa	Q2QXT9	155	6e-37	0.96
OW-autumn	AL_TUS_506	54379938	FE523286	GSK-3-like protein	-1.85875	0.0429102	uniprot	Q8H6X8_MEDSA#Q8H6X8	Medicago sativa	Q8H6X8	388	e-106	0.94
OW-autumn	AL_TUS_378	54379652	FE523000	H0212B02.14 protein OSIGBa0113E10.4 protein	-1.34983	0.00783699	uniprot	Q25AL6_ORYSA#Q25AL6	Oryza sativa	Q25AL6	345	1e-93	0.66
OW-autumn	AL_TUS_1079	54377035	FE520383	H0303G06.1 protein OSIGBa0117N13.6 protein	-1.29366	0.0115436	uniprot	Q00RH1_ORYSA#Q00RH1	Oryza sativa	Q00RH1	228	1e-58	0.51
OW-autumn	AL_TUS_35	54379965	FE523313	H0525E10.10 protein	-1.8465	0.0464513	uniprot	Q01JZ8_ORYSA#Q01JZ8	Oryza sativa	Q01JZ8	121	4e-26	0.56
OW-autumn	AL_TUS_920	54379664	FE523012	H2A	-1.27867	0.012185	uniprot	O22430_PINTA#O22430	Pinus taeda	O22430	187	3e-46	0.84
OW-autumn	AL_TUS_1834	54377045	FE520393	Heat shock protein 81-2	-0.889079	0.00742938	uniprot	Q8H158_ARATH#Q8H158	Arabidopsis thaliana	Q8H158	87.4	2e-16	0.75
OW-autumn	AL_TUS_471	54380382	FE523730	Heat shock protein 90	-1.37115	0.0339219	uniprot	Q5Z9N8_ORYSA#Q5Z9N8	Oryza sativa	Q5Z9N8	390	e-107	0.74
OW-autumn	AL_TUS_247	54378210	FE521558	HECT-domain-containing protein	-1.01322	0.0431175	uniprot	Q10F26_ORYSA#Q10F26	Oryza sativa	Q10F26	88.6	3e-16	0.46
OW-autumn	AL_TUC_852	54374876	FE518224	Histone-like protein	-1.85906	0.0394801	TIGR_all_TC	PGI.072705#TC57040		TC57040	1130	0	0.98
OW-autumn	AL_TUS_2004	54374884	FE518232	Homeodomain protein HB1	-1.79426	0.0480764	uniprot	Q6S3D9_9ROSI#Q6S3D9	rosids	Q6S3D9	83.6	2e-15	0.9
OW-autumn	AL_TUS_468	54379689	FE523037	Hrd1p like protein	-1.02119	0.00154273	TIGR_all_TC	PGI.072705#TC67756		TC67756	1620	0	0.98
OW-autumn	AL_TUS_295	54377425	FE520773	Hypersensitive-induced response protein	-1.58287	0.0416562	uniprot	Q9FM19_ARATH#Q9FM19	Arabidopsis thaliana	Q9FM19	452	e-126	0.8
OW-autumn	AL_TUS_12	54379785	FE523133	Imbibition protein homolog	-1.44062	0.0453527	uniprot	Q9SCM1_ARATH#Q9SCM1	Arabidopsis thaliana	Q9SCM1	306	8e-82	0.57
OW-autumn	AL_TUC_759	54378492	FE521840	Inorganic pyrophosphatase	-2.18836	0.0428232	uniprot	Q1SYF3_MEDTR#Q1SYF3	Medicago truncatula	Q1SYF3	442	e-122	0.73
OW-autumn	TUC_34	64520801	GO269511	IQ calmodulin-binding region	-1.55213	0.0367205	uniprot	Q1S600_MEDTR#Q1S600	Medicago truncatula	Q1S600	77.4	5e-13	0.3
OW-autumn	AL_TUS_1552	54374867	FE518215	Junctional adhesion molecule 1 precursor	-1.75368	0.0440276	TIGR_all_TC	PGI.072705#TC76354		TC76354	571	e-160	0.93
OW-autumn	AL_TUS_746	54376891	FE520239	Juvenile hormone-inducible protein	-1.57558	0.0297357	uniprot	Q17P58_AEDAE#Q17P58	Aedes aegypti	Q17P58	84	6e-15	0.29
OW-autumn	AL_TUC_30	54380505	FE523853	Kinesin heavy chain	-1.45015	0.0406981	uniprot	Q93XG3_MAIZE#Q93XG3	Zea mays	Q93XG3	115	7e-25	0.57
OW-autumn	AL_TUC_748	54376585	FE519933	Lamin A	-2.44399	0.0311571	TIGR_all_TC	PGI.072705#TC72543		TC72543	557	e-156	0.98
OW-autumn	AL_TUS_2326	54375871	FE519219	Leucine-rich repeat receptor-like protein kinase	-1.83712	0.0319904	TIGR_all_TC	PGI.072705#TC68630		TC68630	238	6e-61	1
OW-autumn	AL_TUS_146	54378276	FE521624	LHY protein	-1.88293	0.016409	TIGR_all_TC	PGI.072705#CF477745		CF477745	767	0	0.99
OW-autumn	AL_TUS_2212	54380032	FE523380	LIM domain containing protein-like	-1.48203	0.0434652	TIGR_all_TC	PGI.072705#TC74596		TC74596	220	2e-55	1
OW-autumn				LIM domain protein 2	-1.53109	0.0473176
OW-autumn	AL_TUC_245	54379084	FE522432	Lipoxygenase, LH2	-1.50132	0.0462401	uniprot	Q1T1X1_MEDTR#Q1T1X1	Medicago truncatula	Q1T1X1	166	2e-39	0.71
OW-autumn	TUS_39	64520768	GO269478	LRR protein	-1.30794	0.00563605	uniprot	Q96477_SOLLC#Q96477	Solanum lycopersicum	Q96477	124	3e-27	0.71
OW-autumn	TUS_88			Mannan endo-1,4-beta-mannosidase	-2.3422	0.0296843	TIGR_all_TC	PGI.072705#TC67822		TC67822	535	e-149	0.86
OW-autumn	AL_TUS_2193	54375070	FE518418	MAP kinase	-1.34217	0.0102324	uniprot	Q683Y5_9MAGN#Q683Y5	Magnoliophyta	Q683Y5	85.1	8e-16	0.52
OW-autumn	AL_TUS_86	54378133	FE521481	MAP kinase phosphatase	-1.62057	0.00702742	uniprot	Q9ATY4_MAIZE#Q9ATY4	Zea mays	Q9ATY4	414	e-114	0.66
OW-autumn	AL_TUS_2117	54379932	FE523280	MAPKK	-1.91354	0.033641	uniprot	Q66MH7_SOLLC#Q66MH7	Solanum lycopersicum	Q66MH7	59.3	5e-08	0.56
OW-autumn	AL_TUS_478	54379879	FE523227	Mc307	-1.52556	0.0448527	uniprot	Q53HY3_TOBAC#Q53HY3	Nicotiana tabacum	Q53HY3	97.4	6e-19	0.52
OW-autumn	AL_TUS_284	54378313	FE521661	Metallophosphoesterase; Fibronectin, type III-like fold	-3.18878	0.0188431	uniprot	Q1SAN8_MEDTR#Q1SAN8	Medicago truncatula	Q1SAN8	381	e-104	0.64
OW-autumn	AL_TUC_803	54376785	FE520133	Methylenetetrahydrofolate reductase 1	-2.47026	0.0486413	uniprot	MTHR1_ARATH#Q9SE60	Arabidopsis thaliana	Q9SE60	111	2e-23	0.73
OW-autumn	AL_TUC_276	54376571	FE519919	MGC80105 protein	-2.22315	0.0503903	TIGR_all_TC	PGI.072705#TC60710		TC60710	1037	0	0.99
OW-autumn				Microsatellite RNA	-1.37155	0.00960632
OW-autumn	AL_TUS_329	54377833	FE521181	Microtubule-associated protein	-1.32758	0.0432074	uniprot	Q8LNH6_ORYSA#Q8LNH6	Oryza sativa	Q8LNH6	271	2e-71	0.6
OW-autumn	AL_TUS_610	54379080	FE522428	Microtubule-associated protein MAP65-1a	-1.43803	0.0539866	uniprot	Q69XG1_ORYSA#Q69XG1	Oryza sativa	Q69XG1	71.2	4e-11	0.38
OW-autumn	AL_TUC_410	54380001	FE523349	Mitochondrial phosphate translocator	-1.61273	0.0471445	uniprot	Q9FMU6_ARATH#Q9FMU6	Arabidopsis thaliana	Q9FMU6	534	e-150	0.83
OW-autumn	AL_TUS_115	54377434	FE520782	Mitochondrial processing peptidase beta subunit	-1.12883	0.0313165	uniprot	Q9AXQ2_CUCME#Q9AXQ2	Cucumis melo	Q9AXQ2	330	7e-89	0.67
OW-autumn	AL_TUS_553	54379252	FE522600	MJK13.12 protein	-1.94881	0.0347933	uniprot	Q9LE16_ARATH#Q9LE16	Arabidopsis thaliana	Q9LE16	201	2e-50	0.63
OW-autumn	AL_TUS_527	54377083	FE520431	MPBQ/MSBQ methyltransferase 2	-2.46115	0.00401294	uniprot	Q2XV86_HELAN#Q2XV86	Helianthus annuus	Q2XV86	249	7e-65	0.81
OW-autumn	AL_TUC_265	54376566	FE519914	MTD1	-1.12594	0.0438365	uniprot	Q9LLM3_MEDTR#Q9LLM3	Medicago truncatula	Q9LLM3	130	8e-29	0.46
OW-autumn	AL_TUS_1938	54379324	FE522672	NADH:cytochrome b5 reductase	-1.73153	0.00394044	uniprot	Q5PY86_VERFO#Q5PY86	Vernicia fordii	Q5PY86	72.8	4e-12	0.82
OW-autumn	AL_TUS_1459	54377000	FE520348	NADH-ubiquinone oxireductase	-1.55468	0.00729097	uniprot	Q9SK66_ARATH#Q9SK66	Arabidopsis thaliana	Q9SK66	192	6e-48	0.67
OW-autumn	AL_TUC_13	54378928	FE522276	NADP-isocitrate dehydrogenase	-1.26095	0.0473809	TIGR_all_TC	PGI.072705#TC73373		TC73373	880	0	0.99
OW-autumn	AL_TUS_310	54379673	FE523021	NBS/LRR	-1.44123	0.0421228	uniprot	Q8L8J2_PINTA#Q8L8J2	Pinus taeda	Q8L8J2	276	6e-73	0.45
OW-autumn	AL_TUS_151	54379989	FE523337	NHP2-like protein 1	-1.77553	0.0489165	uniprot	Q10PA5_ORYSA#Q10PA5	Oryza sativa	Q10PA5	144	4e-33	0.61
OW-autumn			NIR	NIR	-2.42492	0.0527859
OW-autumn	AL_TUS_648	54378776	FE522124	Nitric oxide reductase	-1.70456	0.0247654	TIGR_all_TC	PGI.072705#TC67858		TC67858	882	0	0.98
OW-autumn	AL_TUS_1108	54378233	FE521581	NOI protein nitrate-induced NOI protein NOI protein, nitrate-induced	-1.72295	0.0347801	uniprot	O22633_ARATH#O22633	Arabidopsis thaliana	O22633	108	2e-22	0.65
OW-autumn	AL_TUS_598	54380256	FE523604	Nuclear transcription factor Y subunit B-3	-1.31741	0.0191931	uniprot	NFYB3_ARATH#O23310	Arabidopsis thaliana	O23310	194	3e-48	0.88
OW-autumn	AL_TUC_327	54379109	FE522457	O24329_RICCO#O24329	-1.65746	0.00052092	uniprot	O24329_RICCO#O24329	Ricinus communis	O24329	169	1e-40	0.52
OW-autumn	AL_TUS_1346	54380786	FE524134	Os01g0120400	-1.32529	0.0378132	uniprot	Q5ZDT9_ORYSA#Q5ZDT9	Oryza sativa	Q5ZDT9	145	1e-33	0.65
OW-autumn	AL_TUC_254	54377069	FE520417	Os01g0220500	-1.8379	0.0455507	uniprot	Q0JPI7_ORYSA#Q0JPI7	Oryza sativa	Q0JPI7	64.3	2e-09	0.6
OW-autumn	AL_TUS_445	54376490	FE519838	Os01g0232300	-1.51105	0.00586174	uniprot	Q0JPB2_ORYSA#Q0JPB2	Oryza sativa	Q0JPB2	202	1e-50	0.5
OW-autumn	TUC_33	54378071	FE521419	Os01g0558600	-1.44086	0.0386192	uniprot	Q0JLX8_ORYSA#Q0JLX8	Oryza sativa	Q0JLX8	275	1e-72	0.91
OW-autumn	AL_TUS_850	54379087	FE522435	Os01g0600500	-1.21854	6.03514e-05	uniprot	Q0JLH2_ORYSA#Q0JLH2	Oryza sativa	Q0JLH2	154	3e-36	0.52
OW-autumn	AL_TUS_969	54376163	FE519511	Os01g0752300	-1.18636	0.015351	uniprot	Q0JJA0_ORYSA#Q0JJA0	Oryza sativa	Q0JJA0	313	4e-84	0.92
OW-autumn	AL_TUS_534	54379930	FE523278	Os01g0812000	-1.64326	0.0430507	uniprot	Q0JIC2_ORYSA#Q0JIC2	Oryza sativa	Q0JIC2	73.6	9e-12	0.28
OW-autumn	AL_TUC_200	54375279	FE518627	Os02g0258800	-1.91183	0.042318	uniprot	Q6K249_ORYSA#Q6K249	Oryza sativa	Q6K249	91.7	6e-17	0.74
OW-autumn	AL_TUS_2072	54379331	FE522679	Os02g0450000	-1.86459	0.0494642	uniprot	Q6EQZ3_ORYSA#Q6EQZ3	Oryza sativa	Q6EQZ3	110	2e-23	0.53
OW-autumn	AL_TUS_179	54380010	FE523358	Os02g0702400	-1.60124	0.0422474	uniprot	Q6YVK6_ORYSA#Q6YVK6	Oryza sativa	Q6YVK6	166	2e-39	0.65
OW-autumn	AL_TUC_592	54379943	FE523291	Os02g0796600	-1.79297	0.0430459	uniprot	Q6KAK2_ORYSA#Q6KAK2	Oryza sativa	Q6KAK2	113	8e-24	0.61
OW-autumn	AL_TUC_488	54379138	FE522486	Os02g0815500	-2.03157	0.044814	uniprot	Q0DWH1_ORYSA#Q0DWH1	Oryza sativa	Q0DWH1	607	e-172	0.91
OW-autumn	AL_TUC_872	54377845	FE521193	Os03g0186800	-1.81166	0.0442331	uniprot	Q0DUH0_ORYSA#Q0DUH0	Oryza sativa	Q0DUH0	143	1e-32	0.4
OW-autumn	AL_TUS_256	54377444	FE520792	Os03g0201600	-0.82212	0.0190144	uniprot	Q0DU76_ORYSA#Q0DU76	Oryza sativa	Q0DU76	152	2e-35	0.6
OW-autumn	AL_TUS_1712	54379829	FE523177	Os03g0299600	-1.1252	0.00928642	uniprot	Q0DSM5_ORYSA#Q0DSM5	Oryza sativa	Q0DSM5	93.6	2e-18	0.47
OW-autumn	AL_TUC_749	54378640	FE521988	Os05g0157200	-1.17332	0.0415002	uniprot	Q75M01_ORYSA#Q75M01	Oryza sativa	Q75M01	189	1e-46	0.55
OW-autumn	AL_TUS_38	54379974	FE523322	Os05g0457700	-1.74916	0.0501597	uniprot	Q65XG4_ORYSA#Q65XG4	Oryza sativa	Q65XG4	206	9e-52	0.43
OW-autumn	AL_TUS_72	54377420	FE520768	Os06g0561000	-1.39546	0.0475363	uniprot	Q0DBI8_ORYSA#Q0DBI8	Oryza sativa	Q0DBI8	85.1	4e-15	0.5
OW-autumn	AL_TUC_512	54376584	FE519932	Os08g0239000	-0.692353	0.0161668	uniprot	Q0J724_ORYSA#Q0J724	Oryza sativa	Q0J724	110	3e-23	0.6
OW-autumn	AL_TUS_1406	54379911	FE523259	Os09g0482400	-2.30677	0.0434611	uniprot	Q8H0Z5_ARATH#Q8H0Z5	Arabidopsis thaliana	Q8H0Z5	252	7e-66	0.78
OW-autumn	AL_TUS_885	54379373	FE522721	Os09g0497700	-1.29004	0.00707522	uniprot	Q0J0J2_ORYSA#Q0J0J2	Oryza sativa	Q0J0J2	130	5e-29	0.33
OW-autumn	AL_TUC_873	54377911	FE521259	Os09g0500900	-2.16476	0.0308544	uniprot	Q0J0S5_ORYSA#Q0J0S5	Oryza sativa	Q0J0S5	125	4e-27	0.39
OW-autumn	AL_TUS_1969	64520791	GO269501	Os09g0530000	-2.20569	0.0445878	uniprot	Q69NF7_ORYSA#Q69NF7	Oryza sativa	Q69NF7	53.5	3e-06	0.68
OW-autumn	AL_TUS_183	54377334	FE520682	Os09g0560000	-2.29758	0.0381277	uniprot	Q653R0_ORYSA#Q653R0	Oryza sativa	Q653R0	84.7	5e-15	0.45
OW-autumn	AL_TUS_139	54381064	FE524412	Os11g0216300	-0.769073	0.000802807	uniprot	Q0ITU3_ORYSA#Q0ITU3	Oryza sativa	Q0ITU3	260	5e-68	0.71
OW-autumn	AL_TUS_1225	54376889	FE520237	Os11g0312400	-1.08723	0.00689196	uniprot	Q0IT43_ORYSA#Q0IT43	Oryza sativa	Q0IT43	331	1e-89	0.89
OW-autumn	AL_TUS_988	54377886	FE521234	Os11g0660300	-2.54695	0.0348677	uniprot	Q2R037_ORYSA#Q2R037	Oryza sativa	Q2R037	235	1e-60	0.6
OW-autumn	TUS_6	64520789	GO269499	OSIGBa0111I14.3	-1.88166	0.0486653	uniprot	Q01L63_ORYSA#Q01L63	Oryza sativa	Q01L63	59.7	9e-08	0.56
OW-autumn	AL_TUC_116	54379967	FE523315	OSIGBa0123D13.4	-1.48904	0.0471348	uniprot	Q01N45_ORYSA#Q01N45	Oryza sativa	Q01N45	105	2e-21	0.67
OW-autumn	AL_TUC_39	54376827	FE520175	OSIGBa0131F24.1	-1.7794	0.0443665	uniprot	Q01MG8_ORYSA#Q01MG8	Oryza sativa	Q01MG8	108	3e-22	0.44
OW-autumn	AL_TUS_2263	54378091	FE521439	OSIGBa0131F24.4	-1.49203	0.0136916	uniprot	Q01MG5_ORYSA#Q01MG5	Oryza sativa	Q01MG5	51.6	9e-06	0.81
OW-autumn	AL_TUC_273	54378637	FE521985	OSIGBa0142I02-OSIGBa0101B20.15	-2.95226	0.015874	uniprot	Q01HH4_ORYSA#Q01HH4	Oryza sativa	Q01HH4	174	5e-42	0.43
OW-autumn	AL_TUS_167	54381124	FE524472	OSIGBa0159I10.1	-2.62357	0.0199275	uniprot	Q01II4_ORYSA#Q01II4	Oryza sativa	Q01II4	263	6e-69	0.57
OW-autumn	AL_TUS_1130	54379912	FE523260	OSJNBa0027L23.4	-1.87943	0.0448207	uniprot	Q8W3H8_ORYSA#Q8W3H8	Oryza sativa	Q8W3H8	164	2e-39	0.73
OW-autumn	AL_TUC_577	64520798	GO269508	Ovule/fiber cell elongation protein Ghfe1	-0.627875	0.0490638	uniprot	Q8L5K5_GOSHI#Q8L5K5	Gossypium hirsutum	Q8L5K5	202	4e-51	0.75
OW-autumn	TUS_89	64520629	GO269339	P44/SSL1-like protein	-1.41508	0.0183195	TIGR_all_TC	PGI.072705#TC67847		TC67847	123	2e-26	0.97
OW-autumn	AL_TUS_2294	54375062	FE518410	P63 protein	-1.8435	0.0142071	TIGR_all_TC	SGI.100604#TC6618		TC6618	163	4e-38	0.9
OW-autumn	AL_TUC_346	54380080	FE523428	Pectate lyase 2	-1.67401	0.0455311	uniprot	Q9SDW3_MUSAC#Q9SDW3	Musa acuminata	Q9SDW3	439	e-122	0.72
OW-autumn	AL_TUS_1742	54376839	FE520187	Peptidase	-1.36812	0.0142211	uniprot	Q2HVI3_MEDTR#Q2HVI3	Medicago truncatula	Q2HVI3	105	4e-22	0.67
OW-autumn	AL_TUC_58	54379940	FE523288	Peptidase T1A, proteasome beta-subunit	-1.75685	0.0498794	uniprot	Q1SYZ8_MEDTR#Q1SYZ8	Medicago truncatula	Q1SYZ8	338	2e-91	0.82
OW-autumn	AL_TUS_1404	54376711	FE520059	Period	-1.92753	0.0453085	TIGR_all_TC	PGI.072705#TC66761		TC66761	1086	0	0.98
OW-autumn	AL_TUC_425	54380398	FE523746	Peroxidase precursor	-1.77448	0.0320756	uniprot	Q08671_GOSHI#Q08671	Gossypium hirsutum	Q08671	536	e-151	0.84
OW-autumn	AL_TUS_2296	64520792	GO269502	Peroxidase PSYP1,Class III	-1.47371	0.0445494	TIGR_all_TC	PGI.072705#TC66142		TC66142	349	3e-94	0.97
OW-autumn	TUS_107	64520778	GO269488	PGI.072705#BQ198525	-2.24556	0.0399992	TIGR_all_TC	PGI.072705#BQ198525		BQ198525	363	9e-98	0.9
OW-autumn	AL_TUS_1931	54375064	FE518412	PGI.072705#BX252100	-1.59511	0.000564418	TIGR_all_TC	PGI.072705#BX252100		BX252100	599	e-169	0.98
OW-autumn	TUS_109	64520748	GO269458	PGI.072705#CF395875	-1.61928	0.0145683	TIGR_all_TC	PGI.072705#CF395875		CF395875	180	4e-43	0.95
OW-autumn	AL_TUS_389	54376286	FE519634	PGI.072705#CF397402	-0.751673	0.0136002	TIGR_all_TC	PGI.072705#CF397402		CF397402	997	0	0.98
OW-autumn	TUC_32	54375097	FE518445	PGI.072705#DR099720	-1.54755	0.0501478	TIGR_all_TC	PGI.072705#DR099720		DR099720	615	e-174	0.99
OW-autumn	AL_TUC_609	54374907	FE518255	PGI.072705#TC57769	-1.43885	0.0406792	TIGR_all_TC	PGI.072705#TC57769		TC57769	373	e-101	1
OW-autumn	AL_TUC_529	54375016	FE518364	PGI.072705#TC58352	-1.6182	0.0373313	TIGR_all_TC	PGI.072705#TC58352		TC58352	242	5e-62	0.99
OW-autumn	AL_TUS_751	54378806	FE522154	PGI.072705#TC58887	-2.77212	0.0216647	TIGR_all_TC	PGI.072705#TC58887		TC58887	430	e-118	0.95
OW-autumn	TUS_67	64520785	GO269495	PGI.072705#TC59274	-2.17764	0.00287688	TIGR_all_TC	PGI.072705#TC59274		TC59274	151	5e-34	0.82
OW-autumn	AL_TUS_2103	54374870	FE518218	PGI.072705#TC59687	-2.0581	0.0319929	TIGR_all_TC	PGI.072705#TC59687		TC59687	416	e-114	0.97
OW-autumn	AL_TUS_190	54378327	FE521675	PGI.072705#TC60083	-1.58593	0.047167	TIGR_all_TC	PGI.072705#TC60083		TC60083	1776	0	0.98
OW-autumn	AL_TUS_713	54379198	FE522546	PGI.072705#TC60293	-1.59959	0.0463462	TIGR_all_TC	PGI.072705#TC60293		TC60293	1049	0	0.97
OW-autumn	TUS_73	64520821	GO269531	PGI.072705#TC60362	-1.24038	0.0257816	TIGR_all_TC	PGI.072705#TC60362		TC60362	246	4e-63	0.92
OW-autumn	AL_TUC_20	54378005	FE521353	PGI.072705#TC61087	-1.59739	0.0492847	TIGR_all_TC	PGI.072705#TC61087		TC61087	993	0	0.97
OW-autumn	AL_TUC_807	54375047	FE518395	PGI.072705#TC61267	-0.988881	0.00318783	TIGR_all_TC	PGI.072705#TC61267		TC61267	248	1e-63	0.91
OW-autumn	AL_TUC_259	54376992	FE520340	PGI.072705#TC63647	-2.25501	0.0467295	TIGR_all_TC	PGI.072705#TC63647		TC63647	509	e-142	0.96
OW-autumn	TUC_18	54379038	FE522386	PGI.072705#TC63731	-1.38104	0.0189607	TIGR_all_TC	PGI.072705#TC63731		TC63731	1126	0	0.96
OW-autumn	AL_TUS_1236	54379921	FE523269	PGI.072705#TC63775	-0.908336	0.0438627	TIGR_all_TC	PGI.072705#TC63775		TC63775	767	0	0.98
OW-autumn	AL_TUC_402	54378831	FE522179	PGI.072705#TC66804	-1.25298	0.0411717	TIGR_all_TC	PGI.072705#TC66804		TC66804	1098	0	0.95
OW-autumn	AL_TUS_1735	54380269	FE523617	PGI.072705#TC67874	-1.22991	0.00339367	TIGR_all_TC	PGI.072705#TC67874		TC67874	517	e-144	0.94
OW-autumn	AL_TUS_1291	54378764	FE522112	PGI.072705#TC69101	-1.44812	0.0047777	TIGR_all_TC	PGI.072705#TC69101		TC69101	823	0	0.97
OW-autumn	AL_TUS_373	54377972	FE521320	PGI.072705#TC69287	-1.82537	0.0463296	TIGR_all_TC	PGI.072705#TC69287		TC69287	1469	0	0.98
OW-autumn	AL_TUS_1900	54375088	FE518436	PGI.072705#TC70192	-1.16193	0.0513958	TIGR_all_TC	PGI.072705#TC70192		TC70192	656	0	0.98
OW-autumn	AL_TUS_422	54379062	FE522410	PGI.072705#TC72149	-1.64343	0.0245755	TIGR_all_TC	PGI.072705#TC72149		TC72149	577	e-162	0.88
OW-autumn	AL_TUC_878	54376044	FE519392	PGI.072705#TC73227	-1.4444	0.0459487	TIGR_all_TC	PGI.072705#TC73227		TC73227	367	3e-99	0.98
OW-autumn	AL_TUS_1743	54374888	FE518236	PGI.072705#TC73564	-1.66516	0.0419502	TIGR_all_TC	PGI.072705#TC73564		TC73564	638	0	0.94
OW-autumn	AL_TUS_2086	54380231	FE523579	PGI.072705#TC74741	-2.73106	0.0195547	TIGR_all_TC	PGI.072705#TC74741		TC74741	502	e-140	0.98
OW-autumn	TUS_101	64520735	GO269445	PGI.072705#TC75233	-1.00143	0.00040703	TIGR_all_TC	PGI.072705#TC75233		TC75233	307	3e-81	0.86
OW-autumn	AL_TUC_258	54375977	FE519325	PGI.072705#TC75565	-1.47026	0.0411645	TIGR_all_TC	PGI.072705#TC75565		TC75565	835	0	0.99
OW-autumn	AL_TUS_510	54378788	FE522136	PGI.072705#TC75703	-1.80536	0.0199314	TIGR_all_TC	PGI.072705#TC75703		TC75703	551	e-154	0.94
OW-autumn	AL_TUS_1427	54375351	FE518699	PGI.072705#TC76174	-2.30988	0.0323234	TIGR_all_TC	PGI.072705#TC76174		TC76174	628	e-178	0.95
OW-autumn	AL_TUS_984	54379259	FE522607	PGI.072705#TC77156	-1.88449	0.032758	TIGR_all_TC	PGI.072705#TC77156		TC77156	926	0	0.97
OW-autumn	AL_TUS_1061	54380785	FE524133	PGI.072705#TC77335	-1.42278	0.0510938	TIGR_all_TC	PGI.072705#TC77335		TC77335	1096	0	0.95
OW-autumn	AL_TUS_2088	54381119	FE524467	PGI.072705#TC77673	-2.74235	0.0454607	TIGR_all_TC	PGI.072705#TC77673		TC77673	478	e-133	0.98
OW-autumn	AL_TUS_697	54378370	FE521718	PGI.072705#TC77893	-0.958001	0.024034	TIGR_all_TC	PGI.072705#TC77893		TC77893	258	4e-66	0.96
OW-autumn	TUC_31	54381107	FE524455	PGI.072705#TC78476	-1.91777	0.0420871	TIGR_all_TC	PGI.072705#TC78476		TC78476	575	e-162	0.95
OW-autumn	TUS_103	64520805	GO269515	PGI.072705#TC80145	-2.04638	0.0331785	TIGR_all_TC	PGI.072705#TC80145		TC80145	383	e-104	0.87
OW-autumn	AL_TUS_852	54377078	FE520426	Phosphoglycerate kinase	-1.37622	0.0294781	uniprot	Q1SNT0_MEDTR#Q1SNT0	Medicago truncatula	Q1SNT0	369	e-101	0.84
OW-autumn	AL_TUS_1141	54377341	FE520689	Pirin-like protein	-2.78251	0.038359	uniprot	PIRL_SOLLC#Q9SEE4	Solanum lycopersicum	Q9SEE4	293	4e-78	0.67
OW-autumn	AL_TUS_767	54376865	FE520213	Plasma membrane associated protein	-1.96843	0.0199043	TIGR_all_TC	PGI.072705#BX248962		BX248962	155	4e-35	1
OW-autumn	AL_TUC_326	54379253	FE522601	Plasma membrane associated protein-like	-1.42684	0.0364488	uniprot	Q943A6_ORYSA#Q943A6	Oryza sativa	Q943A6	160	1e-37	0.49
OW-autumn	AL_TUS_778	54380309	FE523657	Plastid ribosomal protein L19	-1.52424	0.0427927	uniprot	Q2A9V6_BRAOL#Q2A9V6	Brassica oleracea	Q2A9V6	153	7e-36	0.56
OW-autumn	AL_TUS_1231	54377126	FE520474	Pollen specific protein SF21	-2.42499	0.045544	uniprot	Q5SNH3_ORYSA#Q5SNH3	Oryza sativa	Q5SNH3	74.3	3e-12	0.6
OW-autumn	AL_TUS_309	54379186	FE522534	Polygalacturonase	-1.88482	0.0444316	uniprot	Q94C86_ARATH#Q94C86	Arabidopsis thaliana	Q94C86	115	3e-24	0.76
OW-autumn	AL_TUS_24	54379890	FE523238	Potassium channel	-1.36105	0.0482728	uniprot	Q9LEG6_SOLLC#Q9LEG6	Solanum lycopersicum	Q9LEG6	254	3e-66	0.42
OW-autumn	AL_TUC_537	54379725	FE523073	Protease inhibitor-like protein	-1.42069	0.0422298	uniprot	Q8H581_ORYSA#Q8H581	Oryza sativa	Q8H581	99.8	2e-19	0.41
OW-autumn	AL_TUS_731	54379340	FE522688	Proteasome inhibitor-like protein	-1.98692	0.0305368	uniprot	Q84ZC7_ORYSA#Q84ZC7	Oryza sativa	Q84ZC7	138	3e-31	0.49
OW-autumn	AL_TUC_70	54377100	FE520448	Proteasome subunit beta type 3	-1.88358	0.0469893	uniprot	PSB3_PICMA#O65084	Picea mariana	O65084	409	e-112	0.99
OW-autumn	AL_TUS_18	54379865	FE523213	Proteasome subunit beta type 5	-0.981431	0.00477385	uniprot	PSB5_SPIOL#O24361	Spinacia oleracea	O24361	339	8e-92	0.85
OW-autumn	AL_TUS_158	54377430	FE520778	Protein kinase	-1.56048	0.0484345	uniprot	Q1T089_MEDTR#Q1T089	Medicago truncatula	Q1T089	208	2e-52	0.38
OW-autumn	AL_TUS_47	54380020	FE523368	Protein kinase; Amino acid-binding ACT	-1.30306	0.0295873	uniprot	Q1RX25_MEDTR#Q1RX25	Medicago truncatula	Q1RX25	254	5e-66	0.54
OW-autumn	AL_TUS_2359	54379042	FE522390	Protein transport factor-like protein	-1.442	0.0290539	TIGR_all_TC	PGI.072705#TC65949		TC65949	214	9e-54	0.93
OW-autumn	AL_TUC_197	54379773	FE523121	PS60 protein precursor	-1.44221	0.0437824	uniprot	Q40473_TOBAC#Q40473	Nicotiana tabacum	Q40473	720	0	0.65
OW-autumn	AL_TUS_717	54380301	FE523649	Pseudouridylate synthase-like	-1.82218	0.0387321	uniprot	Q654A2_ORYSA#Q654A2	Oryza sativa	Q654A2	157	4e-37	0.41
OW-autumn	AL_TUC_287	54377925	FE521273	PUF-domain RNA-binding protein	-2.86507	0.0262829	uniprot	Q4KSL4_PHYPA#Q4KSL4	Physcomitrella patens	Q4KSL4	171	2e-41	0.44
OW-autumn	AL_TUS_622	54379115	FE522463	Pyruvate kinase isozyme A, chloroplast precursor	-2.11765	0.00446264	uniprot	KPYA_RICCO#Q43117	Ricinus communis	Q43117	295	1e-78	0.81
OW-autumn	AL_TUS_128	54377443	FE520791	Q0VJA2_PLAAC#Q0VJA2	-1.14215	0.0241682	uniprot	Q0VJA2_PLAAC#Q0VJA2	Platanus acerifolia	Q0VJA2	119	2e-25	0.68
OW-autumn	AL_TUC_408	54377023	FE520371	Q0WL04_ARATH#Q0WL04	-1.59978	0.0460681	uniprot	Q0WL04_ARATH#Q0WL04	Arabidopsis thaliana	Q0WL04	212	2e-53	0.45
OW-autumn	AL_TUS_1340	54379343	FE522691	Q10MF7_ORYSA#Q10MF7	-1.87501	0.045321	uniprot	Q10MF7_ORYSA#Q10MF7	Oryza sativa	Q10MF7	291	1e-77	0.73
OW-autumn	AL_TUC_808	54374873	FE518221	Q10MJ9_ORYSA#Q10MJ9	-1.60199	0.0411066	uniprot	Q10MJ9_ORYSA#Q10MJ9	Oryza sativa	Q10MJ9	95.9	4e-19	0.46
OW-autumn	AL_TUS_222	54381067	FE524415	Q1ENW7_MUSAC#Q1ENW7	-1.86768	0.000777009	uniprot	Q1ENW7_MUSAC#Q1ENW7	Musa acuminata	Q1ENW7	120	7e-26	0.33
OW-autumn	AL_TUS_1050	54379861	FE523209	Q1SAF8_MEDTR#Q1SAF8	-1.42664	0.0134845	uniprot	Q1SAF8_MEDTR#Q1SAF8	Medicago truncatula	Q1SAF8	73.9	5e-12	0.34
OW-autumn	AL_TUS_58	54377192	FE520540	Q1SIC8_MEDTR#Q1SIC8	-2.31083	0.0439078	uniprot	Q1SIC8_MEDTR#Q1SIC8	Medicago truncatula	Q1SIC8	177	7e-43	0.45
OW-autumn	AL_TUS_446	54376842	FE520190	Q2HRJ7_MEDTR#Q2HRJ7	-1.16921	0.00345782	uniprot	Q2HRJ7_MEDTR#Q2HRJ7	Medicago truncatula	Q2HRJ7	309	1e-82	0.76
OW-autumn	AL_TUC_637	54379925	FE523273	Q2HRR6_MEDTR#Q2HRR6	-1.94125	0.0495069	uniprot	Q2HRR6_MEDTR#Q2HRR6	Medicago truncatula	Q2HRR6	74.7	1e-12	0.59
OW-autumn	AL_TUS_348	54379872	FE523220	Q3HRY4_SOLTU#Q3HRY4	-1.63152	0.0424141	uniprot	Q3HRY4_SOLTU#Q3HRY4	Solanum tuberosum	Q3HRY4	349	9e-95	0.93
OW-autumn	AL_TUS_208	54378203	FE521551	Q4BTN6_BURVI#Q4BTN6	-1.83786	0.0458387	uniprot	Q4BTN6_BURVI#Q4BTN6	Burkholderia vietnamiensis	Q4BTN6	65.9	2e-09	0.17
OW-autumn	AL_TUS_1078	54380666	FE524014	Q4LAW3_CAPCH#Q4LAW3	-2.42249	0.0320121	uniprot	Q4LAW3_CAPCH#Q4LAW3	Capsicum chinense	Q4LAW3	104	3e-21	0.52
OW-autumn	AL_TUS_1276	54379110	FE522458	Q8RVI0_PINPS#Q8RVI0	-1.34181	0.00549754	uniprot	Q8RVI0_PINPS#Q8RVI0	Pinus pinaster	Q8RVI0	197	3e-49	0.95
OW-autumn	AL_TUS_537	54378785	FE522133	Q8VZC9_ARATH#Q8VZC9	-1.73125	0.00982743	uniprot	Q8VZC9_ARATH#Q8VZC9	Arabidopsis thaliana	Q8VZC9	224	2e-57	0.73
OW-autumn	TUS_113	64520667	GO269377	Quinone oxidoreductase	-1.90475	0.0481309	uniprot	A0NSN3_9RHOB#A0NSN3	Rhodobacterales	A0NSN3	63.5	8e-09	0.35
OW-autumn	AL_TUS_1242	54380054	FE523402	Quinone reductase	-1.72868	0.0174627	uniprot	Q6YCG4_VITVI#Q6YCG4	Vitis vinifera	Q6YCG4	264	2e-69	0.77
OW-autumn	AL_TUS_1084	54377024	FE520372	R2R3-MYB transcription factor MYB2	-0.995273	0.0358814	uniprot	Q27IN8_PINTA#Q27IN8	Pinus taeda	Q27IN8	403	e-111	0.98
OW-autumn	AL_TUS_1476	54375085	FE518433	Rab GTP-binding protein	-1.12776	0.0445271	uniprot	Q68HC1_WHEAT#Q68HC1	Triticum aestivum	Q68HC1	61.6	1e-08	0.67
OW-autumn	AL_TUS_6	54379149	FE522497	Receptor protein kinase-like protein	-1.6733	0.0461295	uniprot	Q9LK35_ARATH#Q9LK35	Arabidopsis thaliana	Q9LK35	297	5e-79	0.73
OW-autumn	AL_TUC_639	54377008	FE520356	Retinoblastoma-like protein	-1.75469	0.0489359	TIGR_all_TC	PGI.072705#TC60194		TC60194	579	e-163	0.98
OW-autumn	AL_TUS_2017	54379098	FE522446	Reverse transcriptase	-1.97539	0.0394135	TIGR_all_TC	TAGI.021005#CB412192		CB412192	101	2e-19	1
OW-autumn	AL_TUS_1035	54375456	FE518804	RNA polymerase subunit, RPB5; RNA polymerase Rpb5, N-terminal	-1.26431	0.00611553	uniprot	Q1T3I9_MEDTR#Q1T3I9	Medicago truncatula	Q1T3I9	174	4e-42	0.5
OW-autumn	AL_TUS_1787	54376158	FE519506	RNA-Binding Protein 45	-1.82266	0.0424276	TIGR_all_TC	PGI.072705#TC73668		TC73668	743	0	0.99
OW-autumn	AL_TUC_270	54378296	FE521644	RNA-binding region RNP-1	-1.74765	0.0404456	uniprot	Q1SXU5_MEDTR#Q1SXU5	Medicago truncatula	Q1SXU5	117	6e-25	0.38
OW-autumn	AL_TUC_871	54380137	FE523485	Sb50 Fragment	-2.14722	0.0250583	uniprot	O65075_PICMA#O65075	Picea mariana	O65075	538	e-151	0.97
OW-autumn	AL_TUS_1432	54379856	FE523204	SDL-1 protein	-1.42614	0.0412928	TIGR_all_TC	PGI.072705#TC68654		TC68654	1055	0	0.99
OW-autumn	AL_TUS_535	54380002	FE523350	SecY protein; ABC transporter related	-1.11657	0.0435284	uniprot	Q1S971_MEDTR#Q1S971	Medicago truncatula	Q1S971	362	7e-99	0.92
OW-autumn	AL_TUS_98	54378243	FE521591	Senescence-associated protein	-1.62376	0.0458881	uniprot	Q1S6B9_MEDTR#Q1S6B9	Medicago truncatula	Q1S6B9	166	2e-39	0.42
OW-autumn	AL_TUS_791	54378988	FE522336	Senescence-associated protein-like	-1.09307	0.0380118	uniprot	Q84VG2_ORYSA#Q84VG2	Oryza sativa	Q84VG2	187	5e-46	0.49
OW-autumn	AL_TUS_169	54378234	FE521582	Ser/Thr specific protein phosphatase 2A B regulatory subunit beta isoform	-1.6069	0.0377776	uniprot	Q9FVD4_MEDVA#Q9FVD4	Medicago varia	Q9FVD4	82	3e-14	0.55
OW-autumn	AL_TUS_376	54378294	FE521642	Serine/threonine-specific protein kinase NAK	-2.0794	0.034178	uniprot	Q8S1E8_ORYSA#Q8S1E8	Oryza sativa	Q8S1E8	192	1e-47	0.62
OW-autumn	AL_TUC_557	54379574	FE522922	SGI.100604#CO210262	-1.70148	0.0492241	TIGR_all_TC	SGI.100604#CO210262		CO210262	131	2e-28	0.9
OW-autumn	AL_TUS_1493	54379939	FE523287	SGI.100604#CO234694	-1.71754	0.0482619	TIGR_all_TC	SGI.100604#CO234694		CO234694	418	e-114	0.9
OW-autumn	AL_TUS_1122	54379053	FE522401	SGI.100604#TC2921	-2.92651	0.0236931	TIGR_all_TC	SGI.100604#TC2921		TC2921	244	5e-62	0.84
OW-autumn	AL_TUS_1796	54375096	FE518444	SGI.100604#TC3169	-1.69475	0.0198181	TIGR_all_TC	SGI.100604#TC3169		TC3169	272	1e-70	0.84
OW-autumn	AL_TUS_1961	54380062	FE523410	SGI.100604#TC6866	-1.56579	0.0497025	TIGR_all_TC	SGI.100604#TC6866		TC6866	143	6e-32	0.93
OW-autumn	AL_TUC_532	54380433	FE523781	SH3 domain-containing protein	-1.60028	0.0376837	uniprot	Q337C1_ORYSA#Q337C1	Oryza sativa	Q337C1	94.7	1e-18	0.68
OW-autumn	AL_TUS_2255	54376882	FE520230	Shaggy-related protein kinase 3	-1.67831	0.0456484	TIGR_all_TC	PGI.072705#TC66051		TC66051	359	4e-97	0.99
OW-autumn	AL_TUS_349	54377092	FE520440	Similarity	-1.4789	0.0393709	TIGR_all_TC	PGI.072705#TC78165		TC78165	611	e-172	0.89
OW-autumn	AL_TUS_226	54377360	FE520708	SINA	-2.90097	0.0180285	uniprot	Q30KI2_9POAL#Q30KI2	Poales	Q30KI2	383	e-105	0.86
OW-autumn	AL_TUC_554	54380128	FE523476	S-like ribonuclease	-1.63196	0.0406381	uniprot	Q9LLS1_PRUDU#Q9LLS1	Prunus dulcis	Q9LLS1	274	3e-72	0.52
OW-autumn	AL_TUS_165	54379973	FE523321	SMA-9 class B	-2.2958	0.0418202	uniprot	Q69KN1_ORYSA#Q69KN1	Oryza sativa	Q69KN1	87.4	7e-16	0.52
OW-autumn	AL_TUC_272	54379881	FE523229	Small GTP-binding protein Bsar1a	-1.75644	0.0451766	uniprot	Q9SDK4_ORYSA#Q9SDK4	Oryza sativa	Q9SDK4	358	2e-97	0.9
OW-autumn			SoDCH1	SoDCH1	-2.55695	0.0463758
OW-autumn	AL_TUS_738	54377457	FE520805	STH1 protein	-1.68325	0.040649	uniprot	Q656N0_ORYSA#Q656N0	Oryza sativa	Q656N0	130	7e-29	0.51
OW-autumn	AL_TUS_1836	54379804	FE523152	Subtilisin-like serine protease	-1.5385	0.0141676	uniprot	O64481_ARATH#O64481	Arabidopsis thaliana	O64481	128	8e-29	0.55
OW-autumn	AL_TUS_1280	54379387	FE522735	Succinyl-CoA ligase alpha subunit	-1.38727	0.0316099	uniprot	Q6DQL1_SOLLC#Q6DQL1	Solanum lycopersicum	Q6DQL1	132	1e-29	0.62
OW-autumn	AL_TUS_402	54377338	FE520686	Sucrose-phosphatase	-2.23836	0.0449282	uniprot	Q850K9_PINTA#Q850K9	Pinus taeda	Q850K9	476	e-133	0.99
OW-autumn	AL_TUC_540	54376010	FE519358	Surface coat glycoprotein TES-120	-1.19229	0.00751532	TIGR_all_TC	PGI.072705#TC57324		TC57324	492	e-137	0.99
OW-autumn	AL_TUC_340	54378245	FE521593	Synaptobrevin 1	-1.44364	0.0417068	uniprot	Q69SJ1_ORYSA#Q69SJ1	Oryza sativa	Q69SJ1	157	6e-37	0.66
OW-autumn	AL_TUS_1180	54380393	FE523741	Syntaxin 61	-1.45004	0.0383691	TIGR_all_TC	PGI.072705#TC59193		TC59193	817	0	0.99
OW-autumn	AL_TUC_763	54379923	FE523271	Syntaxin-43	-1.68174	0.0452938	uniprot	SYP43_ARATH#Q9SUJ1	Arabidopsis thaliana	Q9SUJ1	228	3e-58	0.65
OW-autumn	AL_TUC_299	54376639	FE519987	T20E23_200	-0.661431	0.0326351	uniprot	Q9SCR5_ARATH#Q9SCR5	Arabidopsis thaliana	Q9SCR5	104	5e-21	0.33
OW-autumn	AL_TUS_2325	54378040	FE521388	TAF14b	-2.03328	0.0195951	TIGR_all_TC	PGI.072705#TC75648		TC75648	198	5e-49	0.96
OW-autumn	AL_TUC_738	54378220	FE521568	TATA box binding protein (TBP) associated factor (TAF)-like protein	-1.479	0.00884281	uniprot	Q9M378_ARATH#Q9M378	Arabidopsis thaliana	Q9M378	417	e-115	0.74
OW-autumn	TUS_49	64520725	GO269435	TAT-binding protein	-1.54862	0.0400408	uniprot	Q9SST5_9ASTR#Q9SST5	Asterales	Q9SST5	67.8	4e-10	0.91
OW-autumn	AL_TUS_855	54378024	FE521372	T-complex protein 11	-1.17327	0.032129	uniprot	Q6ZI82_ORYSA#Q6ZI82	Oryza sativa	Q6ZI82	99.8	9e-20	0.38
OW-autumn	AL_TUC_804	54380064	FE523412	Tetratricopeptide-like helical	-2.66291	0.0195888	uniprot	Q1SBZ0_MEDTR#Q1SBZ0	Medicago truncatula	Q1SBZ0	378	e-103	0.63
OW-autumn	AL_TUC_620	54379827	FE523175	Thiazole biosynthetic enzyme	-1.67696	0.0473824	uniprot	Q3V7Z1_PSEMZ#Q3V7Z1	Pseudotsuga menziesii	Q3V7Z1	568	e-160	0.95
OW-autumn	AL_TUS_1220	54379825	FE523173	Thioredoxin F-type 2, chloroplast precursor TRX-F2	-1.04798	0.0297301	uniprot	TRXF2_ARATH#Q9XFH9	Arabidopsis thaliana	Q9XFH9	169	6e-41	0.67
OW-autumn	AL_TUC_812	54377851	FE521199	Transcription factor	-2.60652	0.0360472	TIGR_all_TC	PGI.072705#TC57877		TC57877	622	e-176	0.96
OW-autumn	AL_TUS_386	54379591	FE522939	Transcriptional corepressor SEUSS	-1.85795	0.0347039	TIGR_all_TC	PGI.072705#TC66693		TC66693	1711	0	0.99
OW-autumn	AL_TUS_1421	54379058	FE522406	Transcriptional regulators of NagC/XylR ROK family	-3.13322	0.03211	uniprot	Q6ZF69_ORYSA#Q6ZF69	Oryza sativa	Q6ZF69	82.8	7e-15	0.44
OW-autumn	AL_TUC_544	54380003	FE523351	Transitional endoplasmic reticulum ATPase-like	-1.66245	0.0474038	uniprot	Q6YUV9_ORYSA#Q6YUV9	Oryza sativa	Q6YUV9	474	e-132	0.74
OW-autumn	TUS_13	64520779	GO269489	Translation initiation factor 6	-1.70521	0.0268115	uniprot	Q2PET8_TRIPR#Q2PET8	Trifolium pratense	Q2PET8	155	3e-36	0.61
OW-autumn	AL_TUS_1199	54378775	FE522123	Transporter-like protein	-0.974243	0.0210808	uniprot	Q2PYY3_SOLTU#Q2PYY3	Solanum tuberosum	Q2PYY3	145	2e-33	0.48
OW-autumn	AL_TUC_128	54378636	FE521984	Triose phosphate isomerase, chloroplast precursor	-1.62023	0.0405017	uniprot	TPIC_FRAAN#Q9M4S8	Fragaria ananassa	Q9M4S8	450	e-125	0.84
OW-autumn	AL_TUS_774	54379281	FE522629	Tubulin folding cofactor A	-1.44823	0.000372227	uniprot	Q547H3_ARATH#Q547H3	Arabidopsis thaliana	Q547H3	157	3e-37	0.71
OW-autumn	AL_TUS_1713	54375973	FE519321	Type II chlorophyll a /b-binding protein precursor	-1.27873	0.0348964	uniprot	Q02070_PINSY#Q02070	Pinus sylvestris	Q02070	181	8e-45	1
OW-autumn	AL_TUS_1411	54380308	FE523656	Ubiquitin conjugating enzyme	-1.86146	0.046954	uniprot	Q9SEA9_MESCR#Q9SEA9	Mesembryanthemum crystallinum	Q9SEA9	68.6	1e-10	0.93
OW-autumn	AL_TUS_647	54379819	FE523167	Ubiquitin conjugating enzyme-like	-1.64003	0.0486899	uniprot	Q3HVN0_SOLTU#Q3HVN0	Solanum tuberosum	Q3HVN0	245	2e-63	0.83
OW-autumn	AL_TUC_922	54380276	FE523624	UDP-apiose/xylose synthase	-1.80098	0.0453918	uniprot	Q2I2N3_SOLTU#Q2I2N3	Solanum tuberosum	Q2I2N3	363	7e-99	0.87
OW-autumn	AL_TUC_423	54377839	FE521187	UDP-glucose:protein transglucosylase-like	-1.69661	0.0407889	uniprot	Q38M71_SOLTU#Q38M71	Solanum tuberosum	Q38M71	686	0	0.92
OW-autumn	AL_TUS_1322	54378770	FE522118	UF3F20.17 protein	-2.10213	0.0212494	TIGR_all_TC	PGI.072705#TC67420		TC67420	795	0	0.98
OW-autumn	AL_TUS_2132	54378082	FE521430	UPF0071 protein	-1.88606	0.000966789	TIGR_all_TC	PGI.072705#TC58999		TC58999	307	2e-81	0.89
OW-autumn	AL_TUS_22	54379885	FE523233	Uridylate kinase	-0.938087	0.0502347	uniprot	Q9LSA9_ARATH#Q9LSA9	Arabidopsis thaliana	Q9LSA9	400	e-110	0.75
OW-autumn	AL_TUS_2047	54374934	FE518282	Vacuolar protein sorting	-0.956915	0.0422255	uniprot	Q6ETY0_ORYSA#Q6ETY0	Oryza sativa	Q6ETY0	64.3	1e-09	0.93
OW-autumn	AL_TUS_973	54378778	FE522126	Vacuolar proton-ATPase subunit	-1.29958	0.0440559	uniprot	Q9SK06_ARATH#Q9SK06	Arabidopsis thaliana	Q9SK06	274	2e-72	0.73
OW-autumn	AL_TUS_888	54378310	FE521658	Vesicle-associated membrane protein-associated protein	-1.14591	0.00168593	uniprot	Q6ZD98_ORYSA#Q6ZD98	Oryza sativa	Q6ZD98	167	5e-40	0.69
OW-autumn	AL_TUC_183	54378539	FE521887	Vignain precursor	-1.56318	0.0345101	uniprot	CYSEP_VIGMU#P12412	Vigna mungo	P12412	396	e-108	0.58
OW-autumn	AL_TUC_355	54380000	FE523348	VTC2	-1.6455	0.0461806	uniprot	Q2QWM9_ORYSA#Q2QWM9	Oryza sativa	Q2QWM9	116	4e-25	0.59
OW-autumn	AL_TUC_32	54378321	FE521669	YGL010w-like protein	-1.10988	0.0494764	uniprot	O65074_PICMA#O65074	Picea mariana	O65074	346	9e-94	0.82
OW-autumn	AL_TUS_2113	54379326	FE522674	Zinc finger protein HIT-10	-1.35523	0.00365292	TIGR_all_TC	PGI.072705#TC67887		TC67887	458	e-127	0.97
OW-autumn	AL_TUS_1986	54380161	FE523509	Zwh21.1	-1.25997	6.3768e-05	TIGR_all_TC	PGI.072705#TC61216		TC61216	99.6	8e-19	0.81
OW-spring	AL_TUC_2	54376821	FE520169	14 kDa zinc-binding protein Protein kinase C inhibitor PKCI	-1.39568	0.0439547	uniprot	ZB14_MAIZE#P42856	Zea mays	P42856	194	2e-48	0.85
OW-spring	AL_TUC_478	54379314	FE522662	40S ribosomal protein S15	-1.64081	0.0204666	uniprot	RS15_PICMA#O65059	Picea mariana	O65059	179	4e-44	0.83
OW-spring	AL_TUC_506	54377476	FE520824	40S ribosomal protein S5	-1.3128	0.0359195	uniprot	Q93VC6_ORYSA#Q93VC6	Oryza sativa	Q93VC6	341	2e-92	0.91
OW-spring	AL_TUC_235	54379285	FE522633	40S ribosomal protein S8	-2.0529	0.030877	uniprot	RS8_MAIZE#Q08069	Zea mays	Q08069	278	2e-73	0.66
OW-spring	AL_TUC_67	54379020	FE522368	50S ribosomal protein L17	-1.22975	0.0183832	uniprot	Q5N9V4_ORYSA#Q5N9V4	Oryza sativa	Q5N9V4	214	2e-54	0.74
OW-spring	AL_TUC_724	54379915	FE523263	60S ribosomal protein L13a	-1.33918	0.019174	uniprot	RL13A_PICMA#O65055	Picea mariana	O65055	393	e-108	0.94
OW-spring	AL_TUC_698	54376017	FE519365	60S ribosomal protein L14-1	-0.693155	0.0229543	uniprot	RL141_ARATH#Q9SIM4	Arabidopsis thaliana	Q9SIM4	113	8e-24	0.75
OW-spring	AL_TUS_1107	54379771	FE523119	60S ribosomal protein L17	-1.62477	0.0383183	uniprot	Q9AV77_ORYSA#Q9AV77	Oryza sativa	Q9AV77	283	4e-75	0.99
OW-spring	AL_TUC_551	54375446	FE518794	60S ribosomal protein L37a	-1.63036	0.0501793	uniprot	RL37A_PSEMZ#Q9ZRS8	Pseudotsuga menziesii	Q9ZRS8	91.3	2e-17	0.97
OW-spring	AL_TUC_388	54379753	FE523101	60S ribosomal protein L4 L1	-0.973436	0.0209848	uniprot	RL4_PRUAR#Q9XF97	Prunus armeniaca	Q9XF97	549	e-154	0.68
OW-spring	AL_TUC_367	54375058	FE518406	60S ribosomal protein L7	-1.31434	0.0250438	uniprot	Q38HU4_SOLTU#Q38HU4	Solanum tuberosum	Q38HU4	182	8e-45	0.75
OW-spring	AL_TUC_767	54376852	FE520200	9-cis-epoxycarotenoid dioxygenase	-1.19024	0.0250522	uniprot	Q0EEH1_9CONI#Q0EEH1	Coniferophyta	Q0EEH1	311	2e-83	0.77
OW-spring	AL_TUS_268	54377894	FE521242	ABC1 family protein	-1.24613	0.0173329	uniprot	Q2R2T2_ORYSA#Q2R2T2	Oryza sativa	Q2R2T2	249	8e-65	0.55
OW-spring	AL_TUC_174	54380127	FE523475	Acetyltransferase	-1.20416	0.036445	uniprot	Q9M153_ARATH#Q9M153	Arabidopsis thaliana	Q9M153	146	9e-34	0.48
OW-spring	AL_TUC_628	54380018	FE523366	Actin 2	-1.47008	0.0492336	uniprot	O82564_ANEPH#O82564	Anemia phyllitidis	O82564	716	0	0.93
OW-spring	AL_TUC_501	54380022	FE523370	Adapter-related protein complex 4 epsilon 1 subunit	-1.33233	0.00410569	uniprot	Q8RZX0_ORYSA#Q8RZX0	Oryza sativa	Q8RZX0	75.1	6e-12	0.41
OW-spring	AL_TUC_120	54379877	FE523225	Alcohol dehydrogenase	-1.59903	0.0293056	uniprot	Q43025_PINBN#Q43025	Pinus banksiana	Q43025	349	2e-94	0.83
OW-spring	AL_TUC_522	54379033	FE522381	Alpha-xylosidase	-2.07642	0.0380973	uniprot	Q8VWV9_PINPS#Q8VWV9	Pinus pinaster	Q8VWV9	61.6	9e-09	0.45
OW-spring	AL_TUC_196	54381111	FE524459	Aluminium induced protein	-1.61497	0.0435346	uniprot	Q94KH9_AVIMR#Q94KH9	Avicennia marina	Q94KH9	249	1e-64	0.72
OW-spring	AL_TUS_824	54378925	FE522273	Amino acid transporter	-0.997916	0.0336899	uniprot	Q5Z9R9_ORYSA#Q5Z9R9	Oryza sativa	Q5Z9R9	279	7e-74	0.55
OW-spring	AL_TUS_937	54379355	FE522703	AMP-binding enzyme family protein	-1.78085	0.0437694	uniprot	Q2QX58_ORYSA#Q2QX58	Oryza sativa	Q2QX58	332	6e-90	0.71
OW-spring	AL_TUS_1001	54379594	FE522942	Ankyrin protein	-1.46543	0.0325138	uniprot	Q93YV7_ARATH#Q93YV7	Arabidopsis thaliana	Q93YV7	426	e-118	0.8
OW-spring	AL_TUC_622	54380129	FE523477	Arginine decarboxylase	-1.4107	0.0417797	TIGR_all_TC	PGI.072705#TC65387		TC65387	291	6e-77	0.97
OW-spring	AL_TUC_717	54380193	FE523541	Arginine/serine-rich splicing factor	-2.01993	0.040532	uniprot	Q6ZDR7_ORYSA#Q6ZDR7	Oryza sativa	Q6ZDR7	136	3e-31	0.84
OW-spring	AL_TUC_91	54375661	FE519009	Aspartate transaminase, mitochondrial	-1.27852	0.0407001	TIGR_all_TC	PGI.072705#TC66779		TC66779	396	e-108	0.96
OW-spring	AL_TUS_1339	54376823	FE520171	Aspartic proteinase	-1.43121	0.0440847	uniprot	Q8L6A8_THECC#Q8L6A8	Theobroma cacao	Q8L6A8	194	2e-48	0.62
OW-spring	AL_TUS_1979	54375098	FE518446	At1g01640	-0.852154	0.000824631	TIGR_all_TC	PGI.072705#TC74865		TC74865	424	e-116	0.91
OW-spring	AL_TUC_387	54380029	FE523377	At1g06890	-1.37954	0.0141333	uniprot	Q8RXL8_ARATH#Q8RXL8	Arabidopsis thaliana	Q8RXL8	204	4e-51	0.66
OW-spring	AL_TUC_328	54380142	FE523490	At1g09330	-1.08058	0.0367991	uniprot	Q0WRM9_ARATH#Q0WRM9	Arabidopsis thaliana	Q0WRM9	223	8e-57	0.75
OW-spring	AL_TUC_541	54377046	FE520394	At1g12810	-1.22571	0.0315351	TIGR_all_TC	PGI.072705#TC59807		TC59807	107	4e-21	0.92
OW-spring	AL_TUC_333	54379902	FE523250	At1g48840	-1.98337	0.0313782	uniprot	Q8VXZ2_ARATH#Q8VXZ2	Arabidopsis thaliana	Q8VXZ2	251	2e-65	0.49
OW-spring	AL_TUC_627	54377816	FE521164	At1g65270	-2.061	0.0308159	uniprot	O80798_ARATH#O80798	Arabidopsis thaliana	O80798	267	5e-70	0.6
OW-spring	AL_TUC_476	54377062	FE520410	At1g65560	-1.35434	0.0353727	uniprot	Q94C17_ARATH#Q94C17	Arabidopsis thaliana	Q94C17	95.9	7e-19	0.68
OW-spring	AL_TUC_806	54377773	FE521121	At3g44150	-1.23895	0.0109501	uniprot	Q8VZ18_ARATH#Q8VZ18	Arabidopsis thaliana	Q8VZ18	110	4e-23	0.72
OW-spring	AL_TUC_903	54380284	FE523632	At4g10810	-1.25236	0.0335168	uniprot	Q9SN67_ARATH#Q9SN67	Arabidopsis thaliana	Q9SN67	55.1	7e-06	0.39
OW-spring	AL_TUS_482	54379672	FE523020	At5g18900	-1.32793	0.0319352	uniprot	Q8RWK0_ARATH#Q8RWK0	Arabidopsis thaliana	Q8RWK0	282	1e-74	0.62
OW-spring	AL_TUC_239	54379317	FE522665	AT5g61910	-1.39637	0.0465767	TIGR_all_TC	PGI.072705#TC73857		TC73857	739	0	0.96
OW-spring	AL_TUC_21	54375861	FE519209	ATP, GTP-binding protein	-2.10338	0.0417008	uniprot	Q8W326_ORYSA#Q8W326	Oryza sativa	Q8W326	100	2e-20	0.77
OW-spring	AL_TUS_170	54379081	FE522429	Beta-amylase	-1.89652	0.0330924	uniprot	Q94AS2_ARATH#Q94AS2	Arabidopsis thaliana	Q94AS2	228	2e-58	0.58
OW-spring	AL_TUS_1090	54380289	FE523637	Beta-D-glucan exohydrolase	-1.03578	0.0116134	uniprot	O82151_TOBAC#O82151	Nicotiana tabacum	O82151	336	4e-91	0.72
OW-spring	AL_TUC_733	54377060	FE520408	Bifunctional nuclease	-0.73205	0.00446211	uniprot	Q8LCL6_ARATH#Q8LCL6	Arabidopsis thaliana	Q8LCL6	80.5	1e-13	0.66
OW-spring	AL_TUC_284	54377419	FE520767	C2 domain-containing protein	-2.25485	0.0475133	uniprot	Q6ZBX9_ORYSA#Q6ZBX9	Oryza sativa	Q6ZBX9	139	2e-31	0.56
OW-spring	AL_TUC_563	54377437	FE520785	Caffeic acid ortho-methyltransferase-like, COMT-like	-2.11202	0.035189	uniprot	Q9SCP7_ARATH#Q9SCP7	Arabidopsis thaliana	Q9SCP7	419	e-115	0.6
OW-spring	AL_TUS_41	54379983	FE523331	CaLB protein At3g61050	-1.3841	0.0241104	uniprot	Q9LEX1_ARATH#Q9LEX1	Arabidopsis thaliana	Q9LEX1	182	1e-44	0.59
OW-spring	AL_TUS_1099	54375394	FE518742	Calmodulin-binding protein	-1.83012	0.0226511	TIGR_all_TC	PGI.072705#TC77014		TC77014	989	0	0.99
OW-spring	AL_TUC_461	54377452	FE520800	Carboxyl-terminal proteinase	-1.94748	0.0492238	uniprot	Q6ZL19_ORYSA#Q6ZL19	Oryza sativa	Q6ZL19	404	e-111	0.64
OW-spring	AL_TUS_1216	54380119	FE523467	Cathepsin B-like cysteine protease	-1.49265	0.0450825	uniprot	Q94G21_IPOBA#Q94G21	Ipomoea batatas	Q94G21	229	6e-59	0.6
OW-spring	AL_TUC_841	54379907	FE523255	Cdc2Pa protein	-1.91193	0.0352766	uniprot	Q43361_PICAB#Q43361	Picea abies	Q43361	536	e-151	0.99
OW-spring	TUS_29	64520776	GO269486	Chalcone synthase	-1.35626	0.0255139	uniprot	Q7XJC5_PINPS#Q7XJC5	Pinus pinaster	Q7XJC5	191	9e-48	0.79
OW-spring	AL_TUS_232	54380633	FE523981	CHCH domain containing protein	-1.7089	0.0439026	uniprot	Q7XXS3_ORYSA#Q7XXS3	Oryza sativa	Q7XXS3	119	2e-25	0.66
OW-spring	AL_TUS_1328	54377466	FE520814	Clathrin assembly protein	-1.48185	0.0288106	uniprot	Q10NB4_ORYSA#Q10NB4	Oryza sativa	Q10NB4	75.9	1e-12	0.49
OW-spring	AL_TUS_202	54377458	FE520806	CTV.22	-2.02036	0.0341415	TIGR_all_TC	PGI.072705#TC61709		TC61709	660	0	0.97
OW-spring	AL_TUC_234	54377490	FE520838	D12 oleate desaturase	-1.23334	0.0104377	uniprot	Q84UB7_PUNGR#Q84UB7	Punica granatum	Q84UB7	277	3e-73	0.66
OW-spring	AL_TUC_538	64520808	GO269518	Debaryomyces hansenii chromosome E	-1.4554	0.0241582	TIGR_all_TC	PGI.072705#TC67288		TC67288	383	e-104	0.91
OW-spring	AL_TUC_951	54376843	FE520191	Delta-pyrroline-5-carboxylate synthetase	-1.75275	0.0357846	uniprot	Q9SPI7_PICRU#Q9SPI7	Picea rubens	Q9SPI7	756	0	1
OW-spring	AL_TUS_2262	54375177	FE518525	DnaJ homolog	-1.32898	0.0404384	TIGR_all_TC	PGI.072705#TC73834		TC73834	355	5e-96	1
OW-spring				DnaJ like	-1.19976	0.0422258
OW-spring	AL_TUC_595	54376568	FE519916	E3 ubiquitin protein ligase UPL1	-1.48569	0.0411946	uniprot	Q2QSH6_ORYSA#Q2QSH6	Oryza sativa	Q2QSH6	382	e-105	0.85
OW-spring	AL_TUC_904	54379332	FE522680	Epa4p	-2.06481	0.0448103	TIGR_all_TC	PGI.072705#TC74701		TC74701	896	0	0.97
OW-spring	AL_TUS_237	54379085	FE522433	Esterase	-1.79361	0.0133777	uniprot	Q6NKX4_ARATH#Q6NKX4	Arabidopsis thaliana	Q6NKX4	187	4e-46	0.78
OW-spring	AL_TUC_379	54377509	FE520857	Eukaryotic initiation factor 4, eIF4-like protein	-1.47428	0.0302531	uniprot	Q8H179_ARATH#Q8H179	Arabidopsis thaliana	Q8H179	142	1e-32	0.4
OW-spring	AL_TUS_135	54379986	FE523334	Eukaryotic translation initiation factor 2 gamma subunit	-1.43258	0.0272589	uniprot	Q2QWZ1_ORYSA#Q2QWZ1	Oryza sativa	Q2QWZ1	353	7e-96	0.89
OW-spring	AL_TUC_755	54379794	FE523142	Expansin Alpha- 3	-1.65046	0.015902	uniprot	Q6T5H5_9ROSI#Q6T5H5	rosids	Q6T5H5	277	1e-72	0.81
OW-spring	AL_TUC_161	54378016	FE521364	F24J5.4	-1.1688	0.0265482	TIGR_all_TC	PGI.072705#TC65104		TC65104	1094	0	0.96
OW-spring	AL_TUC_374	54378798	FE522146	F3F20.2 protein	-0.962186	0.0331072	uniprot	Q9SYJ8_ARATH#Q9SYJ8	Arabidopsis thaliana	Q9SYJ8	125	4e-27	0.3
OW-spring	AL_TUS_2108	54379040	FE522388	Farnesyl diphosphate synthetase	-0.703345	0.0408916	TIGR_all_TC	PGI.072705#TC66694		TC66694	498	e-139	0.97
OW-spring	AL_TUC_185	54377044	FE520392	Fasciclin-like arabinogalactan protein 16	-1.48191	0.0339902	uniprot	FLA16_ARATH#Q8RWC5	Arabidopsis thaliana	Q8RWC5	137	7e-31	0.42
OW-spring	AL_TUC_418	54378642	FE521990	Fasciclin-like arabinogalactan protein 17	-1.80243	0.0465448	uniprot	FLA17_ARATH#Q66GR0	Arabidopsis thaliana	Q66GR0	365	3e-99	0.57
OW-spring	AL_TUS_1640	54376105	FE519453	Gb|AAD10662.1	-1.46601	0.0388975	TIGR_all_TC	PGI.072705#TC74000		TC74000	172	1e-40	1
OW-spring	AL_TUC_227	54379792	FE523140	GDP-fucose protein-O-fucosyltransferase 2	-1.44385	0.0214232	uniprot	Q6ZL29_ORYSA#Q6ZL29	Oryza sativa	Q6ZL29	333	7e-90	0.65
OW-spring	AL_TUC_751	54377888	FE521236	Glucose-6-phosphate/phosphate-translocator precursor	-1.50309	0.0406437	uniprot	O64910_PEA#O64910	Pisum sativum	O64910	355	1e-96	0.74
OW-spring	AL_TUC_556	54379786	FE523134	Histone H3	-1.35054	0.0079562	uniprot	Q71UF0_ORYSA#Q71UF0	Oryza sativa	Q71UF0	258	1e-67	0.97
OW-spring	AL_TUC_852	54374876	FE518224	Histone-like protein	-1.28992	0.0363762	TIGR_all_TC	PGI.072705#TC57040		TC57040	1130	0	0.98
OW-spring	AL_TUS_2004	54374884	FE518232	Homeodomain protein HB1	-1.96619	0.019458	uniprot	Q6S3D9_9ROSI#Q6S3D9	rosids	Q6S3D9	83.6	2e-15	0.9
OW-spring	AL_TUC_759	54378492	FE521840	Inorganic pyrophosphatase	-0.994613	0.0359576	uniprot	Q1SYF3_MEDTR#Q1SYF3	Medicago truncatula	Q1SYF3	442	e-122	0.73
OW-spring	AL_TUC_110	54378949	FE522297	Kinase-like protein	-1.44252	0.028441	TIGR_all_TC	PGI.072705#TC58412		TC58412	1380	0	0.98
OW-spring	AL_TUC_761	54377350	FE520698	Lin-10 protein	-1.6735	0.048159	uniprot	Q5Z7T5_ORYSA#Q5Z7T5	Oryza sativa	Q5Z7T5	375	e-102	0.69
OW-spring	AL_TUC_879	54380265	FE523613	Lipase, active site	-1.17346	0.0479302	uniprot	Q1S9M3_MEDTR#Q1S9M3	Medicago truncatula	Q1S9M3	231	6e-59	0.41
OW-spring	AL_TUC_99	54380463	FE523811	Major facilitator superfamily	-1.4491	0.0493519	uniprot	Q1T4L1_MEDTR#Q1T4L1	Medicago truncatula	Q1T4L1	144	6e-33	0.58
OW-spring	AL_TUS_2117	54379932	FE523280	MAPKK	-1.98188	0.0136965	uniprot	Q66MH7_SOLLC#Q66MH7	Solanum lycopersicum	Q66MH7	59.3	5e-08	0.56
OW-spring	AL_TUC_276	54376571	FE519919	MGC80105 protein	-1.82618	0.0425894	TIGR_all_TC	PGI.072705#TC60710		TC60710	1037	0	0.99
OW-spring	AL_TUS_116	54377480	FE520828	Microtubule-associated protein	-1.77701	0.0432298	uniprot	Q8LNH6_ORYSA#Q8LNH6	Oryza sativa	Q8LNH6	273	6e-72	0.61
OW-spring	AL_TUC_265	54376566	FE519914	MTD1	-1.2567	0.0492823	uniprot	Q9LLM3_MEDTR#Q9LLM3	Medicago truncatula	Q9LLM3	130	8e-29	0.46
OW-spring	AL_TUS_671	54380407	FE523755	MYB transcription factor	-2.25147	0.0375695	uniprot	Q76B63_9ORYZ#Q76B63	Oryzeae	Q76B63	76.3	1e-12	0.45
OW-spring	AL_TUC_13	54379218	FE522566	NADP-isocitrate dehydrogenase	-1.35027	0.0485297	TIGR_all_TC	PGI.072705#TC73373		TC73373	880	0	0.99
OW-spring	AL_TUC_625	54375019	FE518367	Nascent polypeptide-associated complex subunit alpha-like protein	-2.02171	0.0374769	uniprot	NACA_PINTA#Q9M612	Pinus taeda	Q9M612	201	2e-50	0.84
OW-spring	AL_TUS_393	54379768	FE523116	NOI protein nitrate-induced NOI protein NOI protein, nitrate-induced	-1.02753	0.0124043	uniprot	O22633_ARATH#O22633	Arabidopsis thaliana	O22633	88.6	3e-16	0.57
OW-spring	AL_TUS_269	54378230	FE521578	Oligopeptide transporter OPT family protein	-1.79054	0.0358235	uniprot	Q1EP05_MUSAC#Q1EP05	Musa acuminata	Q1EP05	214	3e-54	0.8
OW-spring	AL_TUC_254	54377069	FE520417	Os01g0220500	-1.82987	0.0474871	uniprot	Q0JPI7_ORYSA#Q0JPI7	Oryza sativa	Q0JPI7	64.3	2e-09	0.6
OW-spring	TUC_33	54378071	FE521419	Os01g0558600	-1.46066	0.048818	uniprot	Q0JLX8_ORYSA#Q0JLX8	Oryza sativa	Q0JLX8	275	1e-72	0.91
OW-spring	AL_TUC_592	54379943	FE523291	Os02g0796600	-1.81772	0.0267962	uniprot	Q6KAK2_ORYSA#Q6KAK2	Oryza sativa	Q6KAK2	113	8e-24	0.61
OW-spring	AL_TUC_488	54379138	FE522486	Os02g0815500	-1.60678	0.0446379	uniprot	Q0DWH1_ORYSA#Q0DWH1	Oryza sativa	Q0DWH1	607	e-172	0.91
OW-spring	AL_TUC_872	54377517	FE520865	Os03g0186800	-1.41116	0.0443085	uniprot	Q0DUH0_ORYSA#Q0DUH0	Oryza sativa	Q0DUH0	143	1e-32	0.4
OW-spring	AL_TUC_512	54376584	FE519932	Os08g0239000	-1.05921	0.0407623	uniprot	Q0J724_ORYSA#Q0J724	Oryza sativa	Q0J724	110	3e-23	0.6
OW-spring	AL_TUC_861	54378174	FE521522	Os08g0511400	-1.91453	0.0186644	uniprot	Q84YI9_ORYSA#Q84YI9	Oryza sativa	Q84YI9	57.8	6e-07	0.33
OW-spring	AL_TUC_873	54377911	FE521259	Os09g0500900	-2.09902	0.0501585	uniprot	Q0J0S5_ORYSA#Q0J0S5	Oryza sativa	Q0J0S5	125	4e-27	0.39
OW-spring	AL_TUS_183	54377334	FE520682	Os09g0560000	-1.36891	0.0328554	uniprot	Q653R0_ORYSA#Q653R0	Oryza sativa	Q653R0	84.7	5e-15	0.45
OW-spring	AL_TUC_116	54379967	FE523315	OSIGBa0123D13.4	-1.75171	0.010748	uniprot	Q01N45_ORYSA#Q01N45	Oryza sativa	Q01N45	105	2e-21	0.67
OW-spring	AL_TUC_39	54379922	FE523270	OSIGBa0131F24.1	-1.87749	0.0384767	uniprot	Q01MG8_ORYSA#Q01MG8	Oryza sativa	Q01MG8	108	3e-22	0.44
OW-spring	AL_TUS_995	54380341	FE523689	OSIGBa0138H21-OSIGBa0138E01.14	-0.902474	0.0415025	uniprot	Q01HY2_ORYSA#Q01HY2	Oryza sativa	Q01HY2	106	9e-22	0.61
OW-spring	AL_TUC_346	54380080	FE523428	Pectate lyase 2	-1.45252	0.0185588	uniprot	Q9SDW3_MUSAC#Q9SDW3	Musa acuminata	Q9SDW3	439	e-122	0.72
OW-spring	AL_TUC_780	54378014	FE521362	Pectinesterase like	-1.46035	0.0318018	uniprot	O65449_ARATH#O65449	Arabidopsis thaliana	O65449	383	e-105	0.64
OW-spring	AL_TUC_425	54380392	FE523740	Peroxidase precursor	-1.37588	0.0295498	uniprot	Q08671_GOSHI#Q08671	Gossypium hirsutum	Q08671	536	e-151	0.84
OW-spring	AL_TUS_2296	64520792	GO269502	Peroxidase PSYP1,Class III	-1.99923	0.0392924	TIGR_all_TC	PGI.072705#TC66142		TC66142	349	3e-94	0.97
OW-spring	AL_TUC_502	54377474	FE520822	PGI.072705#TC57170	-1.86426	0.0503833	TIGR_all_TC	PGI.072705#TC57170		TC57170	456	e-126	0.99
OW-spring	TUC_18	64520767	GO269477	PGI.072705#TC63731	-1.3117	0.00361694	TIGR_all_TC	PGI.072705#TC63731		TC63731	1126	0	0.96
OW-spring	AL_TUC_150	54379851	FE523199	PGI.072705#TC73746	-1.53872	0.0405707	TIGR_all_TC	PGI.072705#TC73746		TC73746	1792	0	0.95
OW-spring	TUC_30	64520692	GO269402	PGI.072705#TC74281	-1.24808	0.0346551	TIGR_all_TC	PGI.072705#TC74281		TC74281	751	0	0.88
OW-spring	AL_TUS_206	54377465	FE520813	Pinoresinol-lariciresinol reductase	-1.63002	0.0414662	uniprot	Q9LD14_THUPL#Q9LD14	Thuja plicata	Q9LD14	342	1e-92	0.6
OW-spring	AL_TUS_767	54376865	FE520213	Plasma membrane associated protein	-1.70784	0.0316477	TIGR_all_TC	PGI.072705#BX248962		BX248962	155	4e-35	1
OW-spring	AL_TUS_309	54379186	FE522534	Polygalacturonase	-1.28997	0.0308513	uniprot	Q94C86_ARATH#Q94C86	Arabidopsis thaliana	Q94C86	115	3e-24	0.76
OW-spring	AL_TUC_70	54377100	FE520448	Proteasome subunit beta type 3	-1.8598	0.0406383	uniprot	PSB3_PICMA#O65084	Picea mariana	O65084	409	e-112	0.99
OW-spring	AL_TUS_1927	54374887	FE518235	Protein kinase	-1.98222	0.0407709	TIGR_all_TC	PGI.072705#BE496448		BE496448	105	1e-20	0.88
OW-spring	AL_TUC_197	54379913	FE523261	PS60 protein precursor	-1.601	0.0330911	uniprot	Q40473_TOBAC#Q40473	Nicotiana tabacum	Q40473	720	0	0.65
OW-spring	AL_TUC_408	54378807	FE522155	Q0WL04_ARATH#Q0WL04	-1.36541	0.0364948	uniprot	Q0WL04_ARATH#Q0WL04	Arabidopsis thaliana	Q0WL04	212	2e-53	0.45
OW-spring	AL_TUS_1416	54379336	FE522684	Q10MF7_ORYSA#Q10MF7	-0.981981	0.0400774	uniprot	Q10MF7_ORYSA#Q10MF7	Oryza sativa	Q10MF7	166	6e-40	0.66
OW-spring	AL_TUC_808	54374873	FE518221	Q10MJ9_ORYSA#Q10MJ9	-1.66767	0.0105149	uniprot	Q10MJ9_ORYSA#Q10MJ9	Oryza sativa	Q10MJ9	95.9	4e-19	0.46
OW-spring	AL_TUC_637	54380234	FE523582	Q2HRR6_MEDTR#Q2HRR6	-1.80098	0.0254999	uniprot	Q2HRR6_MEDTR#Q2HRR6	Medicago truncatula	Q2HRR6	74.7	1e-12	0.59
OW-spring	AL_TUS_1265	54379451	FE522799	Q8VWV7_DAVIN#Q8VWV7	-1.63541	0.037879	uniprot	Q8VWV7_DAVIN#Q8VWV7	Davidia involucrata	Q8VWV7	75.9	1e-12	0.45
OW-spring	AL_TUS_1639	54378457	FE521805	Quinone oxidoreductase	-1.58939	0.0196393	uniprot	Q9FKG8_ARATH#Q9FKG8	Arabidopsis thaliana	Q9FKG8	135	7e-31	0.51
OW-spring	AL_TUC_918	54380021	FE523369	Ras GTPase	-1.59328	0.0426127	uniprot	Q1RUM4_MEDTR#Q1RUM4	Medicago truncatula	Q1RUM4	365	3e-99	0.99
OW-spring	AL_TUC_639	54376997	FE520345	Retinoblastoma-like protein	-1.38043	0.0477829	TIGR_all_TC	PGI.072705#TC60194		TC60194	579	e-163	0.98
OW-spring	AL_TUC_424	54380362	FE523710	Ribosomal protein L12E/L44/L45	-1.38194	0.0464019	TIGR_all_TC	PGI.072705#TC66368		TC66368	1207	0	0.98
OW-spring	AL_TUC_760	54380085	FE523433	Ribosomal protein L2-like	-1.67568	0.04707	uniprot	Q2XTD6_SOLTU#Q2XTD6	Solanum tuberosum	Q2XTD6	336	8e-91	0.89
OW-spring	AL_TUC_768	54377495	FE520843	RNA-binding region RNP-1	-1.78939	0.0347832	uniprot	Q1SXU5_MEDTR#Q1SXU5	Medicago truncatula	Q1SXU5	179	2e-43	0.72
OW-spring	AL_TUC_515	54375585	FE518933	RNA-directed DNA polymerase	-1.30717	0.0470705	uniprot	Q1SQF2_MEDTR#Q1SQF2	Medicago truncatula	Q1SQF2	54.7	3e-06	0.32
OW-spring	AL_TUC_849	54379975	FE523323	Rribophorin I homologue	-1.28379	0.0290054	uniprot	O49868_HORVU#O49868	Hordeum vulgare	O49868	469	e-130	0.61
OW-spring	AL_TUC_871	54380137	FE523485	Sb50 Fragment	-1.21667	0.0200799	uniprot	O65075_PICMA#O65075	Picea mariana	O65075	538	e-151	0.97
OW-spring	AL_TUS_98	54378243	FE521591	Senescence-associated protein	-1.64903	0.0136814	uniprot	Q1S6B9_MEDTR#Q1S6B9	Medicago truncatula	Q1S6B9	166	2e-39	0.42
OW-spring	AL_TUS_663	54378319	FE521667	Senescence-associated protein-like	-1.32482	0.0431797	uniprot	Q6YS19_ORYSA#Q6YS19	Oryza sativa	Q6YS19	126	1e-27	0.41
OW-spring	TUS_40	64520733	GO269443	SH3 domain-containing protein	-1.26496	0.0317416	uniprot	Q9C865_ARATH#Q9C865	Arabidopsis thaliana	Q9C865	70.5	8e-11	0.52
OW-spring	AL_TUS_2392	54376225	FE519573	S-like ribonuclease	-1.61033	0.0447257	TIGR_all_TC	PGI.072705#TC75435		TC75435	131	7e-29	1
OW-spring	AL_TUC_353	54377210	FE520558	Steroid membrane binding protein	-0.783235	0.0406546	uniprot	Q9FVZ7_ORYSA#Q9FVZ7	Oryza sativa	Q9FVZ7	254	7e-66	0.74
OW-spring	AL_TUS_1280	54379387	FE522735	Succinyl-CoA ligase alpha 2 subunit	-0.683204	0.0497241	uniprot	Q6DQL1_SOLLC#Q6DQL1	Solanum lycopersicum	Q6DQL1	132	1e-29	0.62
OW-spring	AL_TUC_340	54378245	FE521593	Synaptobrevin 1	-1.88002	0.0149979	uniprot	Q69SJ1_ORYSA#Q69SJ1	Oryza sativa	Q69SJ1	157	6e-37	0.66
OW-spring	AL_TUC_763	54379923	FE523271	Syntaxin-43	-2.21327	0.0150255	uniprot	SYP43_ARATH#Q9SUJ1	Arabidopsis thaliana	Q9SUJ1	228	3e-58	0.65
OW-spring	AL_TUC_299	54376847	FE520195	T20E23_200	-0.979984	0.0338382	uniprot	Q9SCR5_ARATH#Q9SCR5	Arabidopsis thaliana	Q9SCR5	104	5e-21	0.33
OW-spring	AL_TUS_2325	54378040	FE521388	TAF14b	-1.13402	0.000550218	TIGR_all_TC	PGI.072705#TC75648		TC75648	198	5e-49	0.96
OW-spring	AL_TUS_840	54378773	FE522121	Tetratricopeptide-like helical	-1.39955	0.0274731	uniprot	Q1RXL2_MEDTR#Q1RXL2	Medicago truncatula	Q1RXL2	301	2e-80	0.66
OW-spring	AL_TUC_620	54379827	FE523175	Thiazole biosynthetic enzyme	-1.24981	0.0377558	uniprot	Q3V7Z1_PSEMZ#Q3V7Z1	Pseudotsuga menziesii	Q3V7Z1	568	e-160	0.95
OW-spring	HB1	HB1	HB1	Homeodomain protein HB1	-2.04417	0.0153176
OW-spring	AL_TUS_191	54377779	FE521127	Transcriptional corepressor SEUSS	-2.19272	0.0360952	TIGR_all_TC	PGI.072705#TC66693		TC66693	1191	0	0.95
OW-spring	AL_TUC_544	54380033	FE523381	Transitional endoplasmic reticulum ATPase-like	-2.26195	0.0311086	uniprot	Q6YUV9_ORYSA#Q6YUV9	Oryza sativa	Q6YUV9	474	e-132	0.74
OW-spring	TUC_32	64520688	GO269398	Translation elongation factor-1 alpha	-1.43685	0.0212198	TIGR_all_TC	PGI.072705#DR099720		DR099720	165	1e-38	0.97
OW-spring	AL_TUC_128	54378636	FE521984	Triose phosphate isomerase, chloroplast precursor	-1.23182	0.029209	uniprot	TPIC_FRAAN#Q9M4S8	Fragaria ananassa	Q9M4S8	450	e-125	0.84
OW-spring	AL_TUC_277	54377918	FE521266	U2 snRNP auxiliary factor, large subunit	-1.89801	0.0459222	TIGR_all_TC	PGI.072705#TC67242		TC67242	1136	0	0.99
OW-spring	AL_TUC_922	54379991	FE523339	UDP-apiose/xylose synthase	-1.39518	0.0443547	uniprot	Q2I2N3_SOLTU#Q2I2N3	Solanum tuberosum	Q2I2N3	363	7e-99	0.87
OW-spring	AL_TUS_46	54380005	FE523353	Universal stress protein-like	-1.94341	0.0377261	uniprot	Q5ZAV7_ORYSA#Q5ZAV7	Oryza sativa	Q5ZAV7	238	3e-61	0.63
OW-spring	AL_TUC_362	54376557	FE519905	UP|Q41042	-1.31951	0.0254733	TIGR_all_TC	PGI.072705#TC57166		TC57166	1790	0	0.98
OW-spring	AL_TUC_183	54378931	FE522279	Vignain precursor	-1.34846	0.045533	uniprot	CYSEP_VIGMU#P12412	Vigna mungo	P12412	396	e-108	0.58
OW-spring	AL_TUC_355	54379999	FE523347	VTC2	-1.51897	0.0414779	uniprot	Q2QWM9_ORYSA#Q2QWM9	Oryza sativa	Q2QWM9	116	4e-25	0.59
OW-spring	AL_TUC_782	54377355	FE520703	WD repeat domain 5 protein	-0.912921	0.0369981	uniprot	Q6YTU7_ORYSA#Q6YTU7	Oryza sativa	Q6YTU7	125	2e-27	0.72
OW-spring	AL_TUC_111	54375462	FE518810	WRKY transcription factor 21	-1.12385	0.0196313	TIGR_all_TC	PGI.072705#TC76519		TC76519	345	6e-93	0.99
