# Supplementary material for: Transcriptome profiling of radiata pine branches reveals new insights into reaction wood formation with implications in plant gravitropism
Source: BMC Genomics. 2013 Nov 8;14(1):768. doi: 10.1186/1471-2164-14-768 (PMC4046691; doi:10.1186/1471-2164-14-768)
Supplement: Supplementary file 2 — Additional file 2: Transcription factors differentially transcribed in compression (CW) and opposite wood (OW) of radiata pine branches. (XLS 25 KB) [file 12864_2013_5466_MOESM2_ESM.xls]

## Sheet: Sheet1
Additional file 2: Transcription factors differentially transcribed in compression (CW) and opposite wood (OW) formed in branches
Xylem tissues	Differentially transcribed genes	Representing ESTs	GenBank Accession	Log-2 ratios	P-values
CW-autumn	BHLH transcription activator	JWLgE7	FE519842	1.145	0.045
CW-spring	BTF3b-like transcription factor	MWE29C8	FE521905	1.5	0.022
CW-autumn	BTF3b-like transcription factor	JWEqD1	FE518508	1.791	0.047
CW-spring	Class III HD-Zip protein HDZ31	JWEhH3	FE518338	1.461	0.041
CW-autumn	Class III HD-Zip protein HDZ31	JWL4C2	FE521384	2.164	0.041
CW-spring	Class III HD-Zip protein HDZ34	MWE7E11	FE522020	1.619	0.051
CW-autumn	Class III HD-Zip protein HDZ34	MWE7E11	FE522020	0.961	0.048
CW-spring	GATA transcription factor 13	TWL6E10	FE524079	1.368	0.042
CW-spring	Homeobox transcription factor KN4	TWL18E2	FE523821	1.737	0.007
CW-autumn	Homeobox transcription factor KN4	TWL18E2	FE523821	1.03	0.001
CW-autumn	HD-Zip protein HAT14	JWLrG12	FE520051	1.885	0.031
CW-spring	HD-Zip transcription factor HB-3	JWLhH4	FE520688	1.385	0.019
CW-autumn	HD-Zip transcription factor HB-3	JWE1G2	FE519465	1.233	0.044
CW-autumn	LIM domain protein 1	TWE23F3	FE523566	1.359	0.017
CW-spring	MYB transcription factor 1	TWE12A8	FE520125	2.101	0.049
CW-spring	MYB transcription factor 2	TWE12B8	FE523755	2.062	0.044
CW-autumn	MYB transcription factor 10	MWE6E6	FE521752	2.16	0.009
CW-autumn	MYB transcription factor 29	JWLrA4	FE519990	2.03	0.031
CW-spring	MYB transcription factor 92	JWLrA4	FE519990	1.975	0.038
CW-spring	R2R3-MYB transcription factor	JWLuG10	FE521022	2.04	0.007
CW-autumn	R2R3-MYB transcription factor	JWLuG10	FE521022	0.797	0.028
CW-autumn	Transcription coactivator-like	JWE5G10	FE518706	2.681	0.047
CW-autumn	Transcription factor, CCAAT-binding	JWEqC7	FE518538	1.217	0.024
CW-spring	Transcription factory NF-YB	MWL21E3	FE522795	1.918	0.052
CW-autumn	Transcription factory NF-YB	MWL21E3	FE522795	2.88	0.047
CW-spring	Transcription initiation factor IIB	JWLbG2	FE519665	2.448	0.021
CW-autumn	Transcription initiation factor IIB	JWLbG2	FE519665	1.388	0.003
CW-spring	Transcriptional regulator ATRX	TWL29H12	FE524517	0.925	0.047
CW-spring	Zinc finger, CCCH domain ZFN-like 1	MWL31G11	FE522625	1.864	0.023
CW-spring	Zinc finger homeodomain protein 1	TWE5D4	FE523243	0.604	0.001
CW-spring	Zinc finger protein, DHHC-type	MWL17E4	FE522696	1.919	0.048
CW-autumn	Zinc finger protein, DHHC-type	MWL17E4	FE522696	3.015	0.048
CW-spring	Zinc finger protein-like, C3HC4-type	JWLxG5	FE521067	1.968	0.05
CW-spring	Zinc finger transcription factor ZFP30	JWEpB10	FE519608	2.222	0.03
CW-spring	Zinc finger, C2H2-type	MWE33H5	FE522289	0.826	0.016
CW-autumn	Zinc finger-like, C3HC4-type	JWLxG5	FE521067	2.049	0.042
OW-spring	Homeodomain protein HB1	JWE4B10	FE518232	-1.966	0.019
OW-autumn	Homeodomain protein HB1	JWE4B10	FE518232	-1.794	0.048
OW-autumn	LIM domain containing protein-like	TWE14C7	FE523380	-1.482	0.043
OW-spring	Transcription coactivator-like	JWE5G10	FE518706	-1.727	0.035
OW-spring	Transcriptional corepressor SEUSS	JWL23G6	FE521127	-2.193	0.036
OW-autumn	Transcriptional corepressor SEUSS	MWL14H6	FE522939	-1.858	0.035
OW-autumn	Transcriptional regulator ATRX	TWL29H12	FE524517	-1.939	0.018
OW-autumn	Transcriptional regulator NagC/XylR ROK family	MWL25F11	FE522406	-3.133	0.032
OW-spring	WRKY transcription factor 21	JWEeD3	FE518810	-1.124	0.02
OW-autumn	Zinc finger homeodomain protein 1	TWE5D4	FE523243	-2.32	0.036
OW-autumn	Zinc finger protein HIT-10	MWL34G10	FE522674	-1.355	0.004
OW-autumn	Zinc finger, C2H2-type	MWE33H5	FE522289	-1.313	0.001
