# Supplementary material for: Transcriptome profiling of radiata pine branches reveals new insights into reaction wood formation with implications in plant gravitropism
Source: BMC Genomics. 2013 Nov 8;14(1):768. doi: 10.1186/1471-2164-14-768 (PMC4046691; doi:10.1186/1471-2164-14-768)
Supplement: Supplementary file 3 — Additional file 3: LPO (left probe oligo) and RPO (right probe oligo) of selected differentially transcribed genes involved in the validation. A total of seven differentially transcribed genes identified in the microarray experiments were selected in the validation by reverse transcriptase-multiplex ligation dependent probe amplification (RT-MLPA). Their LPO and RPO sequences were listed in the table. (XLS 24 KB) [file 12864_2013_5466_MOESM3_ESM.xls]

## Sheet: Sheet1
Additional file 3. LPO (left probe oligo) and RPO (right probe oligo) of seven differentially transcribed genes selected for the validation by reverse transcriptase-multiplex ligation dependent probe amplification (RT-MLPA)
Notes: CW- compression wood (lower side of branches); OW- opposite wood (upper side of branches).
Selected genes for validation	Preferentially transcribed in	RPO or LPO	Probe sequence (5'---->3')	Probe length (bp)	Tm (°C)	G/C (%)	Amplified fragment size (bp)	Notes
Cellulose synthase 3 (PrCesA3)	CW	RPO	GCTATACATGTGATCAGCTGTGGCTACGAAGAGAAAATCTAGATTGGATCTTGCTGGCAC	60	84.3	45	115	5’ phosphorylated
		LPO	GGGTTCCCTAAGGGTTGGACCAGAGTCGACCAATCCAGCTTCACTCATCAAAGAA	55	88.1	51
Cellulose synthase 11 (PrCesA11)	CW	RPO	GTTATGAATGCTGTTCATTCGGATGCTCTAGATTGGATCTTGCTGGCAC	49	82.9	45	96	5’ phosphorylated
		LPO	GGGTTCCCTAAGGGTTGGAATAAAACTGAAAGCATTCTGTCAGATAG	47	80.1	43
Cinnamic acid 4-hydroxylase (C4H)	CW	RPO	TCGATGGAATGGGGAATAGCGGAGTCTAGATTGGATCTTGCTGGCAC	47	85.2	51	99	5’ phosphorylated
		LPO	GGGTTCCCTAAGGGTTGGAATCAACGTTGCAGCAATTGAGACAACGCTGTGG	52	88.4	52
Plastocyanin-like (PCL)	CW	RPO	CAATATAAATAATGCTGCGCTGTATTCCGCGGTCTAGATTGGATCTTGCTGGCAC	55	84.1	45	123	5’ phosphorylated
		LPO	GGGTTCCCTAAGGGTTGGAATGAAGATCGCAGTCACTGCAACTTAGTCCTACTCTGTAGATACACATA	68	85.5	46
Peroxidase (PER)	OW	RPO	TAGTGGACCAGCAACTGTATGCAGATTCGAGGACCAGGCCTCTAGATTGGATCTTGCTGGCAC	63	89.3	52	134	5’ phosphorylated
		LPO	GGGTTCCCTAAGGGTTGGAAAGCTGGACAACAACTACTACGTGAACCTGATGAACAACAAGGGGCTCCTAA	71	89.4	49
E3 ubiquitin protein ligase (UPL1)	OW	RPO	GGTTTTGGCTTTGGTTGACAGAAGTTCTCTAGATTGGATCTTGCTGGCAC	50	83.8	46	119	5’ phosphorylated
		LPO	GGGTTCCCTAAGGGTTGGAAAGAACAGTTGGAAGAACGCTTACTTCTGGCTATTCATGAGGCCAGTGAA	69	88.6	48
Retinoblastoma-like protein (RBL)	OW	RPO	GCAGGCAGAACATTTAGTTATCTTCAACATGCGTAAGTCTAGATTGGATCTTGCTGGCAC	60	83.8	43	127	5’ phosphorylated
		LPO	GGGTTCCCTAAGGGTTGGAGAGTTACACAACAGAAAGTGGGCTTTATAACAACGCTCATTTTTTGTT	67	87	48
